# Supplementary material for: Plant IsomiR Atlas: Large Scale Detection, Profiling, and Target Repertoire of IsomiRs in Plants
Source: Front Plant Sci. 2019 Jan 22;9:1881. doi: 10.3389/fpls.2018.01881 (PMC6349829; doi:10.3389/fpls.2018.01881)
Supplement: Supplementary file 1 [file Table_1.XLS]

## Sheet: Table_S1
Table S1: List of the NCBI SRA accession for each species used in the construction of Plant isomiR Atlas.
Accession number	Species	3' adapter	Source
ATR1_trim	Amborella trichopoda	clean and collapsed	http://smallrna.danforthcenter.org/project_data.php
SRR606852	Amborella trichopoda	TGGAATTCTCGGGTGCCAAGG	http://www.ncbi.nlm.nih.gov/sra/?term=SRR606852
SRR606853	Amborella trichopoda	TGGAATTCTCGGGTGCCAAGG	http://www.ncbi.nlm.nih.gov/sra/?term=SRR606853
SRR034856	Arabidopsis lyrata	CTGTAGGCACCATCAAT	http://www.ncbi.nlm.nih.gov/sra/?term=SRR034856
SRR051926	Arabidopsis lyrata	CTGTAGGCACCATCAAT	http://www.ncbi.nlm.nih.gov/sra/?term=SRR051926
SRR013343	Arabidopsis thaliana	TCGTATGCCGTCTTCTGCTTG	http://www.ncbi.nlm.nih.gov/sra/?term=SRR013343
SRR014258	Arabidopsis thaliana	CTGTAGGCACCATCAAT	http://www.ncbi.nlm.nih.gov/sra/?term=SRR014258
SRR014259	Arabidopsis thaliana	CTGTAGGCACCATCAAT	http://www.ncbi.nlm.nih.gov/sra/?term=SRR014259
SRR014260	Arabidopsis thaliana	CTGTAGGCACCATCAAT	http://www.ncbi.nlm.nih.gov/sra/?term=SRR014260
SRR015366	Arabidopsis thaliana	TCGTATGCCGTCTTCTGCTTG	http://www.ncbi.nlm.nih.gov/sra/?term=SRR015366
SRR015367	Arabidopsis thaliana	TCGTATGCCGTCTTCTGCTTG	http://www.ncbi.nlm.nih.gov/sra/?term=SRR015367
SRR015368	Arabidopsis thaliana	TCGTATGCCGTCTTCTGCTTG	http://www.ncbi.nlm.nih.gov/sra/?term=SRR015368
SRR015369	Arabidopsis thaliana	TCGTATGCCGTCTTCTGCTTG	http://www.ncbi.nlm.nih.gov/sra/?term=SRR015369
SRR019670	Arabidopsis thaliana	CTGTAGGCACCATCAAT	http://www.ncbi.nlm.nih.gov/sra/?term=SRR019670
SRR019671	Arabidopsis thaliana	CTGTAGGCACCATCAAT	http://www.ncbi.nlm.nih.gov/sra/?term=SRR019671
SRR019672	Arabidopsis thaliana	CTGTAGGCACCATCAAT	http://www.ncbi.nlm.nih.gov/sra/?term=SRR019672
SRR019674	Arabidopsis thaliana	CTGTAGGCACCATCAAT	http://www.ncbi.nlm.nih.gov/sra/?term=SRR019674
SRR029634	Arabidopsis thaliana	TCGTATGCCGTCTTCTGCTTG	http://www.ncbi.nlm.nih.gov/sra/?term=SRR029634
SRR032113	Arabidopsis thaliana	TCGTATGCCGTCTTCTGCTTG	http://www.ncbi.nlm.nih.gov/sra/?term=SRR032113
SRR032115	Arabidopsis thaliana	TCGTATGCCGTCTTCTGCTTG	http://www.ncbi.nlm.nih.gov/sra/?term=SRR032115
SRR035249	Arabidopsis thaliana	TCGTATGCCGTCTTCTGCTTG	http://www.ncbi.nlm.nih.gov/sra/?term=SRR035249
SRR035250	Arabidopsis thaliana	TCGTATGCCGTCTTCTGCTTG	http://www.ncbi.nlm.nih.gov/sra/?term=SRR035250
SRR036640	Arabidopsis thaliana	CTGTAGGCACCATCAAT	http://www.ncbi.nlm.nih.gov/sra/?term=SRR036640
SRR051927	Arabidopsis thaliana	CTGTAGGCACCATCAAT	http://www.ncbi.nlm.nih.gov/sra/?term=SRR051927
SRR062110	Arabidopsis thaliana	TCGTATGCCGTCTTCTGCTTG	http://www.ncbi.nlm.nih.gov/sra/?term=SRR062110
SRR062111	Arabidopsis thaliana	TCGTATGCCGTCTTCTGCTTG	http://www.ncbi.nlm.nih.gov/sra/?term=SRR062111
SRR062115	Arabidopsis thaliana	TCGTATGCCGTCTTCTGCTTG	http://www.ncbi.nlm.nih.gov/sra/?term=SRR062115
SRR062116	Arabidopsis thaliana	TCGTATGCCGTCTTCTGCTTG	http://www.ncbi.nlm.nih.gov/sra/?term=SRR062116
SRR062117	Arabidopsis thaliana	TCGTATGCCGTCTTCTGCTTG	http://www.ncbi.nlm.nih.gov/sra/?term=SRR062117
SRR074301	Arabidopsis thaliana	TCGTATGCCGTCTTCTGCTTG	http://www.ncbi.nlm.nih.gov/sra/?term=SRR074301
SRR074302	Arabidopsis thaliana	TCGTATGCCGTCTTCTGCTTG	http://www.ncbi.nlm.nih.gov/sra/?term=SRR074302
SRR089615	Arabidopsis thaliana	CTGTAGGCACCATCAAT	http://www.ncbi.nlm.nih.gov/sra/?term=SRR089615
SRR1042171	Arabidopsis thaliana	AGATCGGAAGAGCACACGTCT	http://www.ncbi.nlm.nih.gov/sra/?term=SRR1042171
SRR1042176	Arabidopsis thaliana	AGATCGGAAGAGCACACGTCT	http://www.ncbi.nlm.nih.gov/sra/?term=SRR1042176
SRR1265987	Arabidopsis thaliana	TGGAATTCTCGGGTGCCAAGG	http://www.ncbi.nlm.nih.gov/sra/?term=SRR1265987
SRR1266014	Arabidopsis thaliana	TGGAATTCTCGGGTGCCAAGG	http://www.ncbi.nlm.nih.gov/sra/?term=SRR1266014
SRR1567670	Arabidopsis thaliana	CTGTAGGCACCATCAAT	http://www.ncbi.nlm.nih.gov/sra/?term=SRR1567670
SRR1567672	Arabidopsis thaliana	CTGTAGGCACCATCAAT	http://www.ncbi.nlm.nih.gov/sra/?term=SRR1567672
SRR1567673	Arabidopsis thaliana	CTGTAGGCACCATCAAT	http://www.ncbi.nlm.nih.gov/sra/?term=SRR1567673
SRR2135659	Arabidopsis thaliana	TCGTATGCCGTCTTCTGCTTG	http://www.ncbi.nlm.nih.gov/sra/?term=SRR2135659
SRR2135660	Arabidopsis thaliana	TCGTATGCCGTCTTCTGCTTG	http://www.ncbi.nlm.nih.gov/sra/?term=SRR2135660
SRR2135661	Arabidopsis thaliana	TCGTATGCCGTCTTCTGCTTG	http://www.ncbi.nlm.nih.gov/sra/?term=SRR2135661
SRR2147186	Arabidopsis thaliana	AGATCGGAAGAGCACACGTCT	http://www.ncbi.nlm.nih.gov/sra/?term=SRR2147186
SRR2147187	Arabidopsis thaliana	AGATCGGAAGAGCACACGTCT	http://www.ncbi.nlm.nih.gov/sra/?term=SRR2147187
SRR2147188	Arabidopsis thaliana	AGATCGGAAGAGCACACGTCT	http://www.ncbi.nlm.nih.gov/sra/?term=SRR2147188
SRR2187571	Arabidopsis thaliana	TGGAATTCTCGGGTGCCAAGG	http://www.ncbi.nlm.nih.gov/sra/?term=SRR2187571
SRR2187572	Arabidopsis thaliana	TGGAATTCTCGGGTGCCAAGG	http://www.ncbi.nlm.nih.gov/sra/?term=SRR2187572
SRR2391658	Arabidopsis thaliana	TGGAATTCTCGGGTGCCAAGG	http://www.ncbi.nlm.nih.gov/sra/?term=SRR2391658
SRR2391659	Arabidopsis thaliana	TGGAATTCTCGGGTGCCAAGG	http://www.ncbi.nlm.nih.gov/sra/?term=SRR2391659
SRR352324	Arabidopsis thaliana	TCGTATGCCGTCTTCTGCTTG	http://www.ncbi.nlm.nih.gov/sra/?term=SRR352324
SRR445735	Arabidopsis thaliana	TCGTATGCCGTCTTCTGCTTG	http://www.ncbi.nlm.nih.gov/sra/?term=SRR445735
SRR445736	Arabidopsis thaliana	TCGTATGCCGTCTTCTGCTTG	http://www.ncbi.nlm.nih.gov/sra/?term=SRR445736
SRR536975	Arabidopsis thaliana	CTGTAGGCACCATCAAT	http://www.ncbi.nlm.nih.gov/sra/?term=SRR536975
SRR536976	Arabidopsis thaliana	CTGTAGGCACCATCAAT	http://www.ncbi.nlm.nih.gov/sra/?term=SRR536976
SRR764857	Arabidopsis thaliana	TCGTATGCCGTCTTCTGCTTG	http://www.ncbi.nlm.nih.gov/sra/?term=SRR764857
SRR764858	Arabidopsis thaliana	TCGTATGCCGTCTTCTGCTTG	http://www.ncbi.nlm.nih.gov/sra/?term=SRR764858
SRR764870	Arabidopsis thaliana	TCGTATGCCGTCTTCTGCTTG	http://www.ncbi.nlm.nih.gov/sra/?term=SRR764870
SRR764871	Arabidopsis thaliana	TCGTATGCCGTCTTCTGCTTG	http://www.ncbi.nlm.nih.gov/sra/?term=SRR764871
SRR786985	Arabidopsis thaliana	CTGTAGGCACCATCAAT	http://www.ncbi.nlm.nih.gov/sra/?term=SRR786985
SRR017200	Brachypodium distachyon	CTGTAGGCACCATCAAT	http://www.ncbi.nlm.nih.gov/sra/?term=SRR017200
SRR017201	Brachypodium distachyon	CTGTAGGCACCATCAAT	http://www.ncbi.nlm.nih.gov/sra/?term=SRR017201
SRR035616	Brachypodium distachyon	CTGTAGGCACCATCAAT	http://www.ncbi.nlm.nih.gov/sra/?term=SRR035616
SRR1033809	Brachypodium distachyon	TCGTATGCCGTCTTCTGCTTG	http://www.ncbi.nlm.nih.gov/sra/?term=SRR1033809
SRR1033810	Brachypodium distachyon	TCGTATGCCGTCTTCTGCTTG	http://www.ncbi.nlm.nih.gov/sra/?term=SRR1033810
SRR1033814	Brachypodium distachyon	TCGTATGCCGTCTTCTGCTTG	http://www.ncbi.nlm.nih.gov/sra/?term=SRR1033814
SRR1174000	Brachypodium distachyon	ATCTCGTATGCCGTCTTCTGCTTG	http://www.ncbi.nlm.nih.gov/sra/?term=SRR1174000
SRR3114502	Brachypodium distachyon	TCGTATGCCGTCTTCTGCTTG	http://www.ncbi.nlm.nih.gov/sra/?term=SRR3114502
SRR522511	Brachypodium distachyon	ATCTCGTATGCCGTCTTCTGCTTG	http://www.ncbi.nlm.nih.gov/sra/?term=SRR522511
SRR522512	Brachypodium distachyon	ATCTCGTATGCCGTCTTCTGCTTG	http://www.ncbi.nlm.nih.gov/sra/?term=SRR522512
SRR522515	Brachypodium distachyon	ATCTCGTATGCCGTCTTCTGCTTG	http://www.ncbi.nlm.nih.gov/sra/?term=SRR522515
SRR522516	Brachypodium distachyon	ATCTCGTATGCCGTCTTCTGCTTG	http://www.ncbi.nlm.nih.gov/sra/?term=SRR522516
SRR1485259	Brassica rapa	TGGAATTCTCGGGTGCCAAGG	http://www.ncbi.nlm.nih.gov/sra/?term=SRR1485259
SRR1485262	Brassica rapa	TGGAATTCTCGGGTGCCAAGG	http://www.ncbi.nlm.nih.gov/sra/?term=SRR1485262
SRR1485263	Brassica rapa	TGGAATTCTCGGGTGCCAAGG	http://www.ncbi.nlm.nih.gov/sra/?term=SRR1485263
SRR1485266	Brassica rapa	TGGAATTCTCGGGTGCCAAGG	http://www.ncbi.nlm.nih.gov/sra/?term=SRR1485266
SRR1485267	Brassica rapa	TGGAATTCTCGGGTGCCAAGG	http://www.ncbi.nlm.nih.gov/sra/?term=SRR1485267
SRR1485270	Brassica rapa	TGGAATTCTCGGGTGCCAAGG	http://www.ncbi.nlm.nih.gov/sra/?term=SRR1485270
SRR1485271	Brassica rapa	TGGAATTCTCGGGTGCCAAGG	http://www.ncbi.nlm.nih.gov/sra/?term=SRR1485271
SRR1485274	Brassica rapa	TGGAATTCTCGGGTGCCAAGG	http://www.ncbi.nlm.nih.gov/sra/?term=SRR1485274
SRR1485275	Brassica rapa	TGGAATTCTCGGGTGCCAAGG	http://www.ncbi.nlm.nih.gov/sra/?term=SRR1485275
SRR1485278	Brassica rapa	TGGAATTCTCGGGTGCCAAGG	http://www.ncbi.nlm.nih.gov/sra/?term=SRR1485278
SRR1485279	Brassica rapa	TGGAATTCTCGGGTGCCAAGG	http://www.ncbi.nlm.nih.gov/sra/?term=SRR1485279
SRR1485282	Brassica rapa	TGGAATTCTCGGGTGCCAAGG	http://www.ncbi.nlm.nih.gov/sra/?term=SRR1485282
SRR1485283	Brassica rapa	TGGAATTCTCGGGTGCCAAGG	http://www.ncbi.nlm.nih.gov/sra/?term=SRR1485283
SRR1485286	Brassica rapa	TGGAATTCTCGGGTGCCAAGG	http://www.ncbi.nlm.nih.gov/sra/?term=SRR1485286
SRR1485287	Brassica rapa	TGGAATTCTCGGGTGCCAAGG	http://www.ncbi.nlm.nih.gov/sra/?term=SRR1485287
SRR1592475	Brassica rapa	TCGTATGCCGTCTTCTGCTTG	http://www.ncbi.nlm.nih.gov/sra/?term=SRR1592475
SRR1776796	Brassica rapa	TCGTATGCCGTCTTCTGCTTG	http://www.ncbi.nlm.nih.gov/sra/?term=SRR1776796
SRR1776877	Brassica rapa	TCGTATGCCGTCTTCTGCTTG	http://www.ncbi.nlm.nih.gov/sra/?term=SRR1776877
SRR1776880	Brassica rapa	TCGTATGCCGTCTTCTGCTTG	http://www.ncbi.nlm.nih.gov/sra/?term=SRR1776880
SRR1776889	Brassica rapa	TCGTATGCCGTCTTCTGCTTG	http://www.ncbi.nlm.nih.gov/sra/?term=SRR1776889
SRR1776899	Brassica rapa	TCGTATGCCGTCTTCTGCTTG	http://www.ncbi.nlm.nih.gov/sra/?term=SRR1776899
SRR1777714	Brassica rapa	TCGTATGCCGTCTTCTGCTTG	http://www.ncbi.nlm.nih.gov/sra/?term=SRR1777714
CPA1_trim	Carica papaya	clean and collapsed	http://smallrna.danforthcenter.org/project_data.php
CPA2_trim	Carica papaya	clean and collapsed	http://smallrna.danforthcenter.org/project_data.php
SRR1118246	Carica papaya	TCGTATGCCGTCTTCTGCTTG	http://www.ncbi.nlm.nih.gov/sra/?term=SRR1118246
SRR1118247	Carica papaya	TCGTATGCCGTCTTCTGCTTG	http://www.ncbi.nlm.nih.gov/sra/?term=SRR1118247
SRR1118248	Carica papaya	TCGTATGCCGTCTTCTGCTTG	http://www.ncbi.nlm.nih.gov/sra/?term=SRR1118248
SRR1118249	Carica papaya	TCGTATGCCGTCTTCTGCTTG	http://www.ncbi.nlm.nih.gov/sra/?term=SRR1118249
SRR1118250	Carica papaya	TCGTATGCCGTCTTCTGCTTG	http://www.ncbi.nlm.nih.gov/sra/?term=SRR1118250
SRR1118251	Carica papaya	TCGTATGCCGTCTTCTGCTTG	http://www.ncbi.nlm.nih.gov/sra/?term=SRR1118251
SRR2722829	Citrus clementina	TGGAATTCTCGGGTGCCAAGG	http://www.ncbi.nlm.nih.gov/sra/?term=SRR2722829
SRR2722830	Citrus clementina	TGGAATTCTCGGGTGCCAAGG	http://www.ncbi.nlm.nih.gov/sra/?term=SRR2722830
SRR2722831	Citrus clementina	TGGAATTCTCGGGTGCCAAGG	http://www.ncbi.nlm.nih.gov/sra/?term=SRR2722831
SRR2722832	Citrus clementina	TGGAATTCTCGGGTGCCAAGG	http://www.ncbi.nlm.nih.gov/sra/?term=SRR2722832
SRR2722833	Citrus clementina	TGGAATTCTCGGGTGCCAAGG	http://www.ncbi.nlm.nih.gov/sra/?term=SRR2722833
CSI1_trim	Citrus sinensis	clean and collapsed	http://smallrna.danforthcenter.org/project_data.php
CSI2_trim	Citrus sinensis	clean and collapsed	http://smallrna.danforthcenter.org/project_data.php
CSI3_trim	Citrus sinensis	clean and collapsed	http://smallrna.danforthcenter.org/project_data.php
SRR039884	Citrus sinensis	TCGTATGCCGTCTTCTGCTTG	http://www.ncbi.nlm.nih.gov/sra/?term=SRR039884
SRR1044049	Citrus sinensis	TCGTATGCCGTCTTCTGCTTG	http://www.ncbi.nlm.nih.gov/sra/?term=SRR1044049
SRR1044050	Citrus sinensis	TCGTATGCCGTCTTCTGCTTG	http://www.ncbi.nlm.nih.gov/sra/?term=SRR1044050
SRR1044051	Citrus sinensis	TCGTATGCCGTCTTCTGCTTG	http://www.ncbi.nlm.nih.gov/sra/?term=SRR1044051
SRR847765	Citrus sinensis	TCGTATGCCGTCTTCTGCTTG	http://www.ncbi.nlm.nih.gov/sra/?term=SRR847765
SRR847766	Citrus sinensis	TCGTATGCCGTCTTCTGCTTG	http://www.ncbi.nlm.nih.gov/sra/?term=SRR847766
SRR072919	Glycine max	TCGTATGCCGTCTTCTGCTTG	http://www.ncbi.nlm.nih.gov/sra/?term=SRR072919
SRR1240697	Glycine max	TGGAATTCTCGGGTGCCAAGG	http://www.ncbi.nlm.nih.gov/sra/?term=SRR1240697
SRR1294474	Glycine max	TGGAATTCTCGGGTGCCAAGG	http://www.ncbi.nlm.nih.gov/sra/?term=SRR1294474
SRR1294475	Glycine max	TGGAATTCTCGGGTGCCAAGG	http://www.ncbi.nlm.nih.gov/sra/?term=SRR1294475
SRR1294476	Glycine max	TGGAATTCTCGGGTGCCAAGG	http://www.ncbi.nlm.nih.gov/sra/?term=SRR1294476
SRR1294477	Glycine max	TGGAATTCTCGGGTGCCAAGG	http://www.ncbi.nlm.nih.gov/sra/?term=SRR1294477
SRR1294478	Glycine max	TGGAATTCTCGGGTGCCAAGG	http://www.ncbi.nlm.nih.gov/sra/?term=SRR1294478
SRR1294479	Glycine max	TGGAATTCTCGGGTGCCAAGG	http://www.ncbi.nlm.nih.gov/sra/?term=SRR1294479
SRR1294480	Glycine max	TGGAATTCTCGGGTGCCAAGG	http://www.ncbi.nlm.nih.gov/sra/?term=SRR1294480
SRR1294481	Glycine max	TGGAATTCTCGGGTGCCAAGG	http://www.ncbi.nlm.nih.gov/sra/?term=SRR1294481
SRR1294482	Glycine max	TGGAATTCTCGGGTGCCAAGG	http://www.ncbi.nlm.nih.gov/sra/?term=SRR1294482
SRR1294483	Glycine max	TGGAATTCTCGGGTGCCAAGG	http://www.ncbi.nlm.nih.gov/sra/?term=SRR1294483
SRR1294484	Glycine max	TGGAATTCTCGGGTGCCAAGG	http://www.ncbi.nlm.nih.gov/sra/?term=SRR1294484
SRR1294485	Glycine max	TGGAATTCTCGGGTGCCAAGG	http://www.ncbi.nlm.nih.gov/sra/?term=SRR1294485
SRR1294486	Glycine max	TGGAATTCTCGGGTGCCAAGG	http://www.ncbi.nlm.nih.gov/sra/?term=SRR1294486
SRR1294487	Glycine max	TGGAATTCTCGGGTGCCAAGG	http://www.ncbi.nlm.nih.gov/sra/?term=SRR1294487
SRR1295516	Glycine max	TGGAATTCTCGGGTGCCAAGG	http://www.ncbi.nlm.nih.gov/sra/?term=SRR1295516
SRR1295517	Glycine max	TGGAATTCTCGGGTGCCAAGG	http://www.ncbi.nlm.nih.gov/sra/?term=SRR1295517
SRR1295518	Glycine max	TGGAATTCTCGGGTGCCAAGG	http://www.ncbi.nlm.nih.gov/sra/?term=SRR1295518
SRR1295519	Glycine max	TGGAATTCTCGGGTGCCAAGG	http://www.ncbi.nlm.nih.gov/sra/?term=SRR1295519
SRR1295520	Glycine max	TGGAATTCTCGGGTGCCAAGG	http://www.ncbi.nlm.nih.gov/sra/?term=SRR1295520
SRR1295521	Glycine max	TGGAATTCTCGGGTGCCAAGG	http://www.ncbi.nlm.nih.gov/sra/?term=SRR1295521
SRR1295522	Glycine max	TGGAATTCTCGGGTGCCAAGG	http://www.ncbi.nlm.nih.gov/sra/?term=SRR1295522
SRR1295523	Glycine max	TGGAATTCTCGGGTGCCAAGG	http://www.ncbi.nlm.nih.gov/sra/?term=SRR1295523
SRR1295524	Glycine max	TGGAATTCTCGGGTGCCAAGG	http://www.ncbi.nlm.nih.gov/sra/?term=SRR1295524
SRR1295525	Glycine max	TGGAATTCTCGGGTGCCAAGG	http://www.ncbi.nlm.nih.gov/sra/?term=SRR1295525
SRR1295526	Glycine max	TGGAATTCTCGGGTGCCAAGG	http://www.ncbi.nlm.nih.gov/sra/?term=SRR1295526
SRR1295527	Glycine max	TGGAATTCTCGGGTGCCAAGG	http://www.ncbi.nlm.nih.gov/sra/?term=SRR1295527
SRR1295528	Glycine max	TGGAATTCTCGGGTGCCAAGG	http://www.ncbi.nlm.nih.gov/sra/?term=SRR1295528
SRR1295529	Glycine max	TGGAATTCTCGGGTGCCAAGG	http://www.ncbi.nlm.nih.gov/sra/?term=SRR1295529
SRR1295530	Glycine max	TGGAATTCTCGGGTGCCAAGG	http://www.ncbi.nlm.nih.gov/sra/?term=SRR1295530
SRR1295531	Glycine max	TGGAATTCTCGGGTGCCAAGG	http://www.ncbi.nlm.nih.gov/sra/?term=SRR1295531
SRR1296582	Glycine max	TGGAATTCTCGGGTGCCAAGG	http://www.ncbi.nlm.nih.gov/sra/?term=SRR1296582
SRR1296583	Glycine max	TGGAATTCTCGGGTGCCAAGG	http://www.ncbi.nlm.nih.gov/sra/?term=SRR1296583
SRR1296584	Glycine max	TGGAATTCTCGGGTGCCAAGG	http://www.ncbi.nlm.nih.gov/sra/?term=SRR1296584
SRR1296585	Glycine max	TGGAATTCTCGGGTGCCAAGG	http://www.ncbi.nlm.nih.gov/sra/?term=SRR1296585
SRR1296586	Glycine max	TGGAATTCTCGGGTGCCAAGG	http://www.ncbi.nlm.nih.gov/sra/?term=SRR1296586
SRR1296587	Glycine max	TGGAATTCTCGGGTGCCAAGG	http://www.ncbi.nlm.nih.gov/sra/?term=SRR1296587
SRR1296588	Glycine max	TGGAATTCTCGGGTGCCAAGG	http://www.ncbi.nlm.nih.gov/sra/?term=SRR1296588
SRR1296589	Glycine max	TGGAATTCTCGGGTGCCAAGG	http://www.ncbi.nlm.nih.gov/sra/?term=SRR1296589
SRR1296590	Glycine max	TGGAATTCTCGGGTGCCAAGG	http://www.ncbi.nlm.nih.gov/sra/?term=SRR1296590
SRR1296591	Glycine max	TGGAATTCTCGGGTGCCAAGG	http://www.ncbi.nlm.nih.gov/sra/?term=SRR1296591
SRR1296592	Glycine max	TGGAATTCTCGGGTGCCAAGG	http://www.ncbi.nlm.nih.gov/sra/?term=SRR1296592
SRR1296593	Glycine max	TGGAATTCTCGGGTGCCAAGG	http://www.ncbi.nlm.nih.gov/sra/?term=SRR1296593
SRR1296594	Glycine max	TGGAATTCTCGGGTGCCAAGG	http://www.ncbi.nlm.nih.gov/sra/?term=SRR1296594
SRR1296595	Glycine max	TGGAATTCTCGGGTGCCAAGG	http://www.ncbi.nlm.nih.gov/sra/?term=SRR1296595
SRR1296596	Glycine max	TGGAATTCTCGGGTGCCAAGG	http://www.ncbi.nlm.nih.gov/sra/?term=SRR1296596
SRR1296597	Glycine max	TGGAATTCTCGGGTGCCAAGG	http://www.ncbi.nlm.nih.gov/sra/?term=SRR1296597
SRR1296598	Glycine max	TGGAATTCTCGGGTGCCAAGG	http://www.ncbi.nlm.nih.gov/sra/?term=SRR1296598
SRR1296599	Glycine max	TGGAATTCTCGGGTGCCAAGG	http://www.ncbi.nlm.nih.gov/sra/?term=SRR1296599
SRR1296600	Glycine max	TGGAATTCTCGGGTGCCAAGG	http://www.ncbi.nlm.nih.gov/sra/?term=SRR1296600
SRR1296601	Glycine max	TGGAATTCTCGGGTGCCAAGG	http://www.ncbi.nlm.nih.gov/sra/?term=SRR1296601
SRR1296602	Glycine max	TGGAATTCTCGGGTGCCAAGG	http://www.ncbi.nlm.nih.gov/sra/?term=SRR1296602
SRR1296603	Glycine max	TGGAATTCTCGGGTGCCAAGG	http://www.ncbi.nlm.nih.gov/sra/?term=SRR1296603
SRR1296604	Glycine max	TGGAATTCTCGGGTGCCAAGG	http://www.ncbi.nlm.nih.gov/sra/?term=SRR1296604
SRR1296605	Glycine max	TGGAATTCTCGGGTGCCAAGG	http://www.ncbi.nlm.nih.gov/sra/?term=SRR1296605
SRR1296606	Glycine max	TGGAATTCTCGGGTGCCAAGG	http://www.ncbi.nlm.nih.gov/sra/?term=SRR1296606
SRR1296607	Glycine max	TGGAATTCTCGGGTGCCAAGG	http://www.ncbi.nlm.nih.gov/sra/?term=SRR1296607
SRR1296608	Glycine max	TGGAATTCTCGGGTGCCAAGG	http://www.ncbi.nlm.nih.gov/sra/?term=SRR1296608
SRR1296609	Glycine max	TGGAATTCTCGGGTGCCAAGG	http://www.ncbi.nlm.nih.gov/sra/?term=SRR1296609
SRR1296610	Glycine max	TGGAATTCTCGGGTGCCAAGG	http://www.ncbi.nlm.nih.gov/sra/?term=SRR1296610
SRR1296611	Glycine max	TGGAATTCTCGGGTGCCAAGG	http://www.ncbi.nlm.nih.gov/sra/?term=SRR1296611
SRR1296612	Glycine max	TGGAATTCTCGGGTGCCAAGG	http://www.ncbi.nlm.nih.gov/sra/?term=SRR1296612
SRR1296613	Glycine max	TGGAATTCTCGGGTGCCAAGG	http://www.ncbi.nlm.nih.gov/sra/?term=SRR1296613
SRR1296614	Glycine max	TGGAATTCTCGGGTGCCAAGG	http://www.ncbi.nlm.nih.gov/sra/?term=SRR1296614
SRR1296615	Glycine max	TGGAATTCTCGGGTGCCAAGG	http://www.ncbi.nlm.nih.gov/sra/?term=SRR1296615
SRR1451604	Glycine max	TGGAATTCTCGGGTGCCAAGG	http://www.ncbi.nlm.nih.gov/sra/?term=SRR1451604
SRR1451605	Glycine max	TGGAATTCTCGGGTGCCAAGG	http://www.ncbi.nlm.nih.gov/sra/?term=SRR1451605
SRR1451606	Glycine max	TGGAATTCTCGGGTGCCAAGG	http://www.ncbi.nlm.nih.gov/sra/?term=SRR1451606
SRR1451607	Glycine max	TGGAATTCTCGGGTGCCAAGG	http://www.ncbi.nlm.nih.gov/sra/?term=SRR1451607
SRR1451608	Glycine max	TGGAATTCTCGGGTGCCAAGG	http://www.ncbi.nlm.nih.gov/sra/?term=SRR1451608
SRR1451609	Glycine max	TGGAATTCTCGGGTGCCAAGG	http://www.ncbi.nlm.nih.gov/sra/?term=SRR1451609
SRR1451610	Glycine max	TGGAATTCTCGGGTGCCAAGG	http://www.ncbi.nlm.nih.gov/sra/?term=SRR1451610
SRR1451611	Glycine max	TGGAATTCTCGGGTGCCAAGG	http://www.ncbi.nlm.nih.gov/sra/?term=SRR1451611
SRR1451612	Glycine max	TGGAATTCTCGGGTGCCAAGG	http://www.ncbi.nlm.nih.gov/sra/?term=SRR1451612
SRR1451613	Glycine max	TGGAATTCTCGGGTGCCAAGG	http://www.ncbi.nlm.nih.gov/sra/?term=SRR1451613
SRR1451614	Glycine max	TGGAATTCTCGGGTGCCAAGG	http://www.ncbi.nlm.nih.gov/sra/?term=SRR1451614
SRR1451615	Glycine max	TGGAATTCTCGGGTGCCAAGG	http://www.ncbi.nlm.nih.gov/sra/?term=SRR1451615
SRR1451616	Glycine max	TGGAATTCTCGGGTGCCAAGG	http://www.ncbi.nlm.nih.gov/sra/?term=SRR1451616
SRR1451617	Glycine max	TGGAATTCTCGGGTGCCAAGG	http://www.ncbi.nlm.nih.gov/sra/?term=SRR1451617
SRR1451624	Glycine max	TGGAATTCTCGGGTGCCAAGG	http://www.ncbi.nlm.nih.gov/sra/?term=SRR1451624
SRR1451625	Glycine max	TGGAATTCTCGGGTGCCAAGG	http://www.ncbi.nlm.nih.gov/sra/?term=SRR1451625
SRR1451628	Glycine max	TGGAATTCTCGGGTGCCAAGG	http://www.ncbi.nlm.nih.gov/sra/?term=SRR1451628
SRR1451629	Glycine max	TGGAATTCTCGGGTGCCAAGG	http://www.ncbi.nlm.nih.gov/sra/?term=SRR1451629
SRR1451632	Glycine max	TGGAATTCTCGGGTGCCAAGG	http://www.ncbi.nlm.nih.gov/sra/?term=SRR1451632
SRR1451633	Glycine max	TGGAATTCTCGGGTGCCAAGG	http://www.ncbi.nlm.nih.gov/sra/?term=SRR1451633
SRR1451636	Glycine max	TGGAATTCTCGGGTGCCAAGG	http://www.ncbi.nlm.nih.gov/sra/?term=SRR1451636
SRR1451637	Glycine max	TGGAATTCTCGGGTGCCAAGG	http://www.ncbi.nlm.nih.gov/sra/?term=SRR1451637
SRR1451640	Glycine max	TGGAATTCTCGGGTGCCAAGG	http://www.ncbi.nlm.nih.gov/sra/?term=SRR1451640
SRR1451641	Glycine max	TGGAATTCTCGGGTGCCAAGG	http://www.ncbi.nlm.nih.gov/sra/?term=SRR1451641
SRR1451644	Glycine max	TGGAATTCTCGGGTGCCAAGG	http://www.ncbi.nlm.nih.gov/sra/?term=SRR1451644
SRR1451645	Glycine max	TGGAATTCTCGGGTGCCAAGG	http://www.ncbi.nlm.nih.gov/sra/?term=SRR1451645
SRR1451648	Glycine max	TGGAATTCTCGGGTGCCAAGG	http://www.ncbi.nlm.nih.gov/sra/?term=SRR1451648
SRR1451649	Glycine max	TGGAATTCTCGGGTGCCAAGG	http://www.ncbi.nlm.nih.gov/sra/?term=SRR1451649
SRR1451650	Glycine max	TGGAATTCTCGGGTGCCAAGG	http://www.ncbi.nlm.nih.gov/sra/?term=SRR1451650
SRR1451651	Glycine max	TGGAATTCTCGGGTGCCAAGG	http://www.ncbi.nlm.nih.gov/sra/?term=SRR1451651
SRR1451652	Glycine max	TGGAATTCTCGGGTGCCAAGG	http://www.ncbi.nlm.nih.gov/sra/?term=SRR1451652
SRR1451653	Glycine max	TGGAATTCTCGGGTGCCAAGG	http://www.ncbi.nlm.nih.gov/sra/?term=SRR1451653
SRR1451654	Glycine max	TGGAATTCTCGGGTGCCAAGG	http://www.ncbi.nlm.nih.gov/sra/?term=SRR1451654
SRR1451655	Glycine max	TGGAATTCTCGGGTGCCAAGG	http://www.ncbi.nlm.nih.gov/sra/?term=SRR1451655
SRR1451656	Glycine max	TGGAATTCTCGGGTGCCAAGG	http://www.ncbi.nlm.nih.gov/sra/?term=SRR1451656
SRR1451657	Glycine max	TGGAATTCTCGGGTGCCAAGG	http://www.ncbi.nlm.nih.gov/sra/?term=SRR1451657
SRR1451658	Glycine max	TGGAATTCTCGGGTGCCAAGG	http://www.ncbi.nlm.nih.gov/sra/?term=SRR1451658
SRR1451659	Glycine max	TGGAATTCTCGGGTGCCAAGG	http://www.ncbi.nlm.nih.gov/sra/?term=SRR1451659
SRR1451660	Glycine max	TGGAATTCTCGGGTGCCAAGG	http://www.ncbi.nlm.nih.gov/sra/?term=SRR1451660
SRR1451661	Glycine max	TGGAATTCTCGGGTGCCAAGG	http://www.ncbi.nlm.nih.gov/sra/?term=SRR1451661
SRR1451662	Glycine max	TGGAATTCTCGGGTGCCAAGG	http://www.ncbi.nlm.nih.gov/sra/?term=SRR1451662
SRR1451663	Glycine max	TGGAATTCTCGGGTGCCAAGG	http://www.ncbi.nlm.nih.gov/sra/?term=SRR1451663
SRR1451664	Glycine max	TGGAATTCTCGGGTGCCAAGG	http://www.ncbi.nlm.nih.gov/sra/?term=SRR1451664
SRR2045228	Glycine max	TGGAATTCTCGGGTGCCAAGG	http://www.ncbi.nlm.nih.gov/sra/?term=SRR2045228
SRR2045229	Glycine max	TGGAATTCTCGGGTGCCAAGG	http://www.ncbi.nlm.nih.gov/sra/?term=SRR2045229
SRR2045230	Glycine max	TGGAATTCTCGGGTGCCAAGG	http://www.ncbi.nlm.nih.gov/sra/?term=SRR2045230
SRR2045231	Glycine max	TGGAATTCTCGGGTGCCAAGG	http://www.ncbi.nlm.nih.gov/sra/?term=SRR2045231
SRR2045232	Glycine max	TGGAATTCTCGGGTGCCAAGG	http://www.ncbi.nlm.nih.gov/sra/?term=SRR2045232
SRR2045233	Glycine max	TGGAATTCTCGGGTGCCAAGG	http://www.ncbi.nlm.nih.gov/sra/?term=SRR2045233
SRR2045234	Glycine max	TGGAATTCTCGGGTGCCAAGG	http://www.ncbi.nlm.nih.gov/sra/?term=SRR2045234
SRR2045235	Glycine max	TGGAATTCTCGGGTGCCAAGG	http://www.ncbi.nlm.nih.gov/sra/?term=SRR2045235
SRR2045371	Glycine max	TGGAATTCTCGGGTGCCAAGG	http://www.ncbi.nlm.nih.gov/sra/?term=SRR2045371
SRR2045372	Glycine max	TGGAATTCTCGGGTGCCAAGG	http://www.ncbi.nlm.nih.gov/sra/?term=SRR2045372
SRR2045373	Glycine max	TGGAATTCTCGGGTGCCAAGG	http://www.ncbi.nlm.nih.gov/sra/?term=SRR2045373
SRR2045374	Glycine max	TGGAATTCTCGGGTGCCAAGG	http://www.ncbi.nlm.nih.gov/sra/?term=SRR2045374
SRR2045375	Glycine max	TGGAATTCTCGGGTGCCAAGG	http://www.ncbi.nlm.nih.gov/sra/?term=SRR2045375
SRR2045376	Glycine max	TGGAATTCTCGGGTGCCAAGG	http://www.ncbi.nlm.nih.gov/sra/?term=SRR2045376
SRR2045377	Glycine max	TGGAATTCTCGGGTGCCAAGG	http://www.ncbi.nlm.nih.gov/sra/?term=SRR2045377
SRR2045378	Glycine max	TGGAATTCTCGGGTGCCAAGG	http://www.ncbi.nlm.nih.gov/sra/?term=SRR2045378
SRR3003134	Glycine max	TGGAATTCTCGGGTGCCAAGG	http://www.ncbi.nlm.nih.gov/sra/?term=SRR3003134
SRR3003135	Glycine max	TGGAATTCTCGGGTGCCAAGG	http://www.ncbi.nlm.nih.gov/sra/?term=SRR3003135
SRR324698	Glycine max	TCGTATGCCGTCTTCTGCTTG	http://www.ncbi.nlm.nih.gov/sra/?term=SRR324698
SRR324699	Glycine max	TCGTATGCCGTCTTCTGCTTG	http://www.ncbi.nlm.nih.gov/sra/?term=SRR324699
SRR324701	Glycine max	TCGTATGCCGTCTTCTGCTTG	http://www.ncbi.nlm.nih.gov/sra/?term=SRR324701
SRR331864	Glycine max	TCGTATGCCGTCTTCTGCTTG	http://www.ncbi.nlm.nih.gov/sra/?term=SRR331864
SRR361418	Glycine max	TCGTATGCCGTCTTCTGCTTG	http://www.ncbi.nlm.nih.gov/sra/?term=SRR361418
SRR392836	Glycine max	ATCTCGTATGCCGTCTTCTGCTTG	http://www.ncbi.nlm.nih.gov/sra/?term=SRR392836
SRR392837	Glycine max	ATCTCGTATGCCGTCTTCTGCTTG	http://www.ncbi.nlm.nih.gov/sra/?term=SRR392837
SRR616255	Gossypium raimondii	TCGTATGCCGTCTTCTGCTTG	http://www.ncbi.nlm.nih.gov/sra/?term=SRR616255
SRR616256	Gossypium raimondii	TCGTATGCCGTCTTCTGCTTG	http://www.ncbi.nlm.nih.gov/sra/?term=SRR616256
SRR616257	Gossypium raimondii	TCGTATGCCGTCTTCTGCTTG	http://www.ncbi.nlm.nih.gov/sra/?term=SRR616257
SRR959924	Gossypium raimondii	AGATCGGAAGAGCACACGTCT	http://www.ncbi.nlm.nih.gov/sra/?term=SRR959924
SRR1136652	Malus domestica	clean	http://www.ncbi.nlm.nih.gov/sra/?term=SRR1136652
SRR1136653	Malus domestica	clean	http://www.ncbi.nlm.nih.gov/sra/?term=SRR1136653
SRR1136654	Malus domestica	clean	http://www.ncbi.nlm.nih.gov/sra/?term=SRR1136654
SRR1136655	Malus domestica	clean	http://www.ncbi.nlm.nih.gov/sra/?term=SRR1136655
SRR1136656	Malus domestica	clean	http://www.ncbi.nlm.nih.gov/sra/?term=SRR1136656
SRR1136657	Malus domestica	clean	http://www.ncbi.nlm.nih.gov/sra/?term=SRR1136657
SRR1260325	Malus domestica	clean	http://www.ncbi.nlm.nih.gov/sra/?term=SRR1260325
SRR1260330	Malus domestica	clean	http://www.ncbi.nlm.nih.gov/sra/?term=SRR1260330
SRR1260335	Malus domestica	clean	http://www.ncbi.nlm.nih.gov/sra/?term=SRR1260335
SRR1260336	Malus domestica	clean	http://www.ncbi.nlm.nih.gov/sra/?term=SRR1260336
SRR1260339	Malus domestica	clean	http://www.ncbi.nlm.nih.gov/sra/?term=SRR1260339
SRR1260346	Malus domestica	clean	http://www.ncbi.nlm.nih.gov/sra/?term=SRR1260346
SRR413923	Malus domestica	TCGTATGCCGTCTTCTGCTTG	http://www.ncbi.nlm.nih.gov/sra/?term=SRR413923
SRR413924	Malus domestica	TCGTATGCCGTCTTCTGCTTG	http://www.ncbi.nlm.nih.gov/sra/?term=SRR413924
SRR1027040	Manihot esculenta	TCGTATGCCGTCTTCTGCTTG	http://www.ncbi.nlm.nih.gov/sra/?term=SRR1027040
SRR1557206	Manihot esculenta	TCGTATGCCGTCTTCTGCTTG	http://www.ncbi.nlm.nih.gov/sra/?term=SRR1557206
SRR1557207	Manihot esculenta	TCGTATGCCGTCTTCTGCTTG	http://www.ncbi.nlm.nih.gov/sra/?term=SRR1557207
SRR1557208	Manihot esculenta	TCGTATGCCGTCTTCTGCTTG	http://www.ncbi.nlm.nih.gov/sra/?term=SRR1557208
SRR1557209	Manihot esculenta	TCGTATGCCGTCTTCTGCTTG	http://www.ncbi.nlm.nih.gov/sra/?term=SRR1557209
SRR210763	Manihot esculenta	ATCTCGTATGCCGTCTTCTGCTTG	http://www.ncbi.nlm.nih.gov/sra/?term=SRR210763
SRR014333	Medicago truncatula	TCGTATGCCGTCTTCTGCTTG	http://www.ncbi.nlm.nih.gov/sra/?term=SRR014333
SRR014334	Medicago truncatula	TCGTATGCCGTCTTCTGCTTG	http://www.ncbi.nlm.nih.gov/sra/?term=SRR014334
SRR088875	Medicago truncatula	TCGTATGCCGTCTTCTGCTTG	http://www.ncbi.nlm.nih.gov/sra/?term=SRR088875
SRR1954869	Medicago truncatula	TGGAATTCTCGGGTGCCAAGG	http://www.ncbi.nlm.nih.gov/sra/?term=SRR1954869
SRR1954870	Medicago truncatula	TGGAATTCTCGGGTGCCAAGG	http://www.ncbi.nlm.nih.gov/sra/?term=SRR1954870
SRR1954871	Medicago truncatula	TGGAATTCTCGGGTGCCAAGG	http://www.ncbi.nlm.nih.gov/sra/?term=SRR1954871
SRR324689	Medicago truncatula	TCGTATGCCGTCTTCTGCTTG	http://www.ncbi.nlm.nih.gov/sra/?term=SRR324689
SRR324690	Medicago truncatula	TCGTATGCCGTCTTCTGCTTG	http://www.ncbi.nlm.nih.gov/sra/?term=SRR324690
SRR324691	Medicago truncatula	TCGTATGCCGTCTTCTGCTTG	http://www.ncbi.nlm.nih.gov/sra/?term=SRR324691
SRR324692	Medicago truncatula	TCGTATGCCGTCTTCTGCTTG	http://www.ncbi.nlm.nih.gov/sra/?term=SRR324692
SRR324693	Medicago truncatula	TCGTATGCCGTCTTCTGCTTG	http://www.ncbi.nlm.nih.gov/sra/?term=SRR324693
SRR324694	Medicago truncatula	TCGTATGCCGTCTTCTGCTTG	http://www.ncbi.nlm.nih.gov/sra/?term=SRR324694
SRR324695	Medicago truncatula	TCGTATGCCGTCTTCTGCTTG	http://www.ncbi.nlm.nih.gov/sra/?term=SRR324695
SRR522482	Medicago truncatula	TGGAATTCTCGGGTGCCAAGG	http://www.ncbi.nlm.nih.gov/sra/?term=SRR522482
SRR522483	Medicago truncatula	TGGAATTCTCGGGTGCCAAGG	http://www.ncbi.nlm.nih.gov/sra/?term=SRR522483
SRR804912	Medicago truncatula	ATCTCGTATGCCGTCTTCTGCTTG	http://www.ncbi.nlm.nih.gov/sra/?term=SRR804912
SRR804913	Medicago truncatula	ATCTCGTATGCCGTCTTCTGCTTG	http://www.ncbi.nlm.nih.gov/sra/?term=SRR804913
SRR804914	Medicago truncatula	ATCTCGTATGCCGTCTTCTGCTTG	http://www.ncbi.nlm.nih.gov/sra/?term=SRR804914
SRR804915	Medicago truncatula	ATCTCGTATGCCGTCTTCTGCTTG	http://www.ncbi.nlm.nih.gov/sra/?term=SRR804915
SRR943034	Medicago truncatula	TCGTATGCCGTCTTCTGCTTG	http://www.ncbi.nlm.nih.gov/sra/?term=SRR943034
SRR943035	Medicago truncatula	TCGTATGCCGTCTTCTGCTTG	http://www.ncbi.nlm.nih.gov/sra/?term=SRR943035
SRR943038	Medicago truncatula	TCGTATGCCGTCTTCTGCTTG	http://www.ncbi.nlm.nih.gov/sra/?term=SRR943038
SRR943040	Medicago truncatula	TCGTATGCCGTCTTCTGCTTG	http://www.ncbi.nlm.nih.gov/sra/?term=SRR943040
SRR943042	Medicago truncatula	TCGTATGCCGTCTTCTGCTTG	http://www.ncbi.nlm.nih.gov/sra/?term=SRR943042
SRR943044	Medicago truncatula	TCGTATGCCGTCTTCTGCTTG	http://www.ncbi.nlm.nih.gov/sra/?term=SRR943044
SRR943046	Medicago truncatula	TCGTATGCCGTCTTCTGCTTG	http://www.ncbi.nlm.nih.gov/sra/?term=SRR943046
SRR943047	Medicago truncatula	TCGTATGCCGTCTTCTGCTTG	http://www.ncbi.nlm.nih.gov/sra/?term=SRR943047
SRR943055	Medicago truncatula	TCGTATGCCGTCTTCTGCTTG	http://www.ncbi.nlm.nih.gov/sra/?term=SRR943055
SRR943056	Medicago truncatula	TCGTATGCCGTCTTCTGCTTG	http://www.ncbi.nlm.nih.gov/sra/?term=SRR943056
SRR943057	Medicago truncatula	TCGTATGCCGTCTTCTGCTTG	http://www.ncbi.nlm.nih.gov/sra/?term=SRR943057
SRR3178355	Nelumbo nucifera	clean and collapsed	http://www.ncbi.nlm.nih.gov/sra/?term=SRR3178355
SRR3178357	Nelumbo nucifera	clean and collapsed	http://www.ncbi.nlm.nih.gov/sra/?term=SRR3178357
SRR3178358	Nelumbo nucifera	clean and collapsed	http://www.ncbi.nlm.nih.gov/sra/?term=SRR3178358
SRR3178359	Nelumbo nucifera	clean and collapsed	http://www.ncbi.nlm.nih.gov/sra/?term=SRR3178359
SRR3178360	Nelumbo nucifera	clean and collapsed	http://www.ncbi.nlm.nih.gov/sra/?term=SRR3178360
SRR3178361	Nelumbo nucifera	clean and collapsed	http://www.ncbi.nlm.nih.gov/sra/?term=SRR3178361
SRR3184761	Nelumbo nucifera	TGGAATTCTCGGGTGCCAAGG	http://www.ncbi.nlm.nih.gov/sra/?term=SRR3184761
SRR3184762	Nelumbo nucifera	TGGAATTCTCGGGTGCCAAGG	http://www.ncbi.nlm.nih.gov/sra/?term=SRR3184762
SRR3184763	Nelumbo nucifera	TGGAATTCTCGGGTGCCAAGG	http://www.ncbi.nlm.nih.gov/sra/?term=SRR3184763
SRR3184764	Nelumbo nucifera	TGGAATTCTCGGGTGCCAAGG	http://www.ncbi.nlm.nih.gov/sra/?term=SRR3184764
SRR3184765	Nelumbo nucifera	TGGAATTCTCGGGTGCCAAGG	http://www.ncbi.nlm.nih.gov/sra/?term=SRR3184765
ERR035777	Oryza sativa	TCGTATGCCGTCTTCTGCTTG	http://www.ncbi.nlm.nih.gov/sra/?term=ERR035777
ERR035778	Oryza sativa	TCGTATGCCGTCTTCTGCTTG	http://www.ncbi.nlm.nih.gov/sra/?term=ERR035778
ERR035779	Oryza sativa	TCGTATGCCGTCTTCTGCTTG	http://www.ncbi.nlm.nih.gov/sra/?term=ERR035779
ERR035780	Oryza sativa	TCGTATGCCGTCTTCTGCTTG	http://www.ncbi.nlm.nih.gov/sra/?term=ERR035780
ERR035781	Oryza sativa	TCGTATGCCGTCTTCTGCTTG	http://www.ncbi.nlm.nih.gov/sra/?term=ERR035781
ERR035782	Oryza sativa	TCGTATGCCGTCTTCTGCTTG	http://www.ncbi.nlm.nih.gov/sra/?term=ERR035782
SRR020461	Oryza sativa	TCGTATGCCGTCTTCTGCTTG	http://www.ncbi.nlm.nih.gov/sra/?term=SRR020461
SRR020462	Oryza sativa	TCGTATGCCGTCTTCTGCTTG	http://www.ncbi.nlm.nih.gov/sra/?term=SRR020462
SRR032099	Oryza sativa	CTGTAGGCACCATCAAT	http://www.ncbi.nlm.nih.gov/sra/?term=SRR032099
SRR032100	Oryza sativa	CTGTAGGCACCATCAAT	http://www.ncbi.nlm.nih.gov/sra/?term=SRR032100
SRR032101	Oryza sativa	CTGTAGGCACCATCAAT	http://www.ncbi.nlm.nih.gov/sra/?term=SRR032101
SRR032102	Oryza sativa	CTGTAGGCACCATCAAT	http://www.ncbi.nlm.nih.gov/sra/?term=SRR032102
SRR037746	Oryza sativa	TCGTATGCCGTCTTCTGCTTG	http://www.ncbi.nlm.nih.gov/sra/?term=SRR037746
SRR062265	Oryza sativa	TCGTATGCCGTCTTCTGCTTG	http://www.ncbi.nlm.nih.gov/sra/?term=SRR062265
SRR1013784	Oryza sativa	TCGTATGCCGTCTTCTGCTTG	http://www.ncbi.nlm.nih.gov/sra/?term=SRR1013784
SRR1013785	Oryza sativa	TCGTATGCCGTCTTCTGCTTG	http://www.ncbi.nlm.nih.gov/sra/?term=SRR1013785
SRR1013786	Oryza sativa	TCGTATGCCGTCTTCTGCTTG	http://www.ncbi.nlm.nih.gov/sra/?term=SRR1013786
SRR1013787	Oryza sativa	TCGTATGCCGTCTTCTGCTTG	http://www.ncbi.nlm.nih.gov/sra/?term=SRR1013787
SRR1013788	Oryza sativa	TCGTATGCCGTCTTCTGCTTG	http://www.ncbi.nlm.nih.gov/sra/?term=SRR1013788
SRR1013789	Oryza sativa	TCGTATGCCGTCTTCTGCTTG	http://www.ncbi.nlm.nih.gov/sra/?term=SRR1013789
SRR1061612	Oryza sativa	TGGAATTCTCGGGTGCCAAGG	http://www.ncbi.nlm.nih.gov/sra/?term=SRR1061612
SRR1061614	Oryza sativa	TGGAATTCTCGGGTGCCAAGG	http://www.ncbi.nlm.nih.gov/sra/?term=SRR1061614
SRR1061616	Oryza sativa	TGGAATTCTCGGGTGCCAAGG	http://www.ncbi.nlm.nih.gov/sra/?term=SRR1061616
SRR1061618	Oryza sativa	TGGAATTCTCGGGTGCCAAGG	http://www.ncbi.nlm.nih.gov/sra/?term=SRR1061618
SRR1061620	Oryza sativa	TGGAATTCTCGGGTGCCAAGG	http://www.ncbi.nlm.nih.gov/sra/?term=SRR1061620
SRR1061622	Oryza sativa	TGGAATTCTCGGGTGCCAAGG	http://www.ncbi.nlm.nih.gov/sra/?term=SRR1061622
SRR1061624	Oryza sativa	TGGAATTCTCGGGTGCCAAGG	http://www.ncbi.nlm.nih.gov/sra/?term=SRR1061624
SRR1740023	Oryza sativa	TGGAATTCTCGGGTGCCAAGG	http://www.ncbi.nlm.nih.gov/sra/?term=SRR1740023
SRR1740024	Oryza sativa	TGGAATTCTCGGGTGCCAAGG	http://www.ncbi.nlm.nih.gov/sra/?term=SRR1740024
SRR1740025	Oryza sativa	TGGAATTCTCGGGTGCCAAGG	http://www.ncbi.nlm.nih.gov/sra/?term=SRR1740025
SRR1849765	Oryza sativa	TGGAATTCTCGGGTGCCAAGG	http://www.ncbi.nlm.nih.gov/sra/?term=SRR1849765
SRR1849766	Oryza sativa	TGGAATTCTCGGGTGCCAAGG	http://www.ncbi.nlm.nih.gov/sra/?term=SRR1849766
SRR1849767	Oryza sativa	TGGAATTCTCGGGTGCCAAGG	http://www.ncbi.nlm.nih.gov/sra/?term=SRR1849767
SRR1849771	Oryza sativa	TGGAATTCTCGGGTGCCAAGG	http://www.ncbi.nlm.nih.gov/sra/?term=SRR1849771
SRR1849772	Oryza sativa	TGGAATTCTCGGGTGCCAAGG	http://www.ncbi.nlm.nih.gov/sra/?term=SRR1849772
SRR1849773	Oryza sativa	TGGAATTCTCGGGTGCCAAGG	http://www.ncbi.nlm.nih.gov/sra/?term=SRR1849773
SRR1849777	Oryza sativa	TGGAATTCTCGGGTGCCAAGG	http://www.ncbi.nlm.nih.gov/sra/?term=SRR1849777
SRR1849778	Oryza sativa	TGGAATTCTCGGGTGCCAAGG	http://www.ncbi.nlm.nih.gov/sra/?term=SRR1849778
SRR1849779	Oryza sativa	TGGAATTCTCGGGTGCCAAGG	http://www.ncbi.nlm.nih.gov/sra/?term=SRR1849779
SRR1849783	Oryza sativa	TGGAATTCTCGGGTGCCAAGG	http://www.ncbi.nlm.nih.gov/sra/?term=SRR1849783
SRR1849784	Oryza sativa	TGGAATTCTCGGGTGCCAAGG	http://www.ncbi.nlm.nih.gov/sra/?term=SRR1849784
SRR1849785	Oryza sativa	TGGAATTCTCGGGTGCCAAGG	http://www.ncbi.nlm.nih.gov/sra/?term=SRR1849785
SRR203039	Oryza sativa	ATCTCGTATGCCGTCTTCTGCTTG	http://www.ncbi.nlm.nih.gov/sra/?term=SRR203039
SRR2040380	Oryza sativa	TGGAATTCTCGGGTGCCAAGG	http://www.ncbi.nlm.nih.gov/sra/?term=SRR2040380
SRR2040381	Oryza sativa	TGGAATTCTCGGGTGCCAAGG	http://www.ncbi.nlm.nih.gov/sra/?term=SRR2040381
SRR2040394	Oryza sativa	TGGAATTCTCGGGTGCCAAGG	http://www.ncbi.nlm.nih.gov/sra/?term=SRR2040394
SRR2040395	Oryza sativa	TGGAATTCTCGGGTGCCAAGG	http://www.ncbi.nlm.nih.gov/sra/?term=SRR2040395
SRR2544786	Oryza sativa	clean	http://www.ncbi.nlm.nih.gov/sra/?term=SRR2544786
SRR2544787	Oryza sativa	clean	http://www.ncbi.nlm.nih.gov/sra/?term=SRR2544787
SRR2544788	Oryza sativa	clean	http://www.ncbi.nlm.nih.gov/sra/?term=SRR2544788
SRR711312	Oryza sativa	TGGAATTCTCGGGTGCCAAGG	http://www.ncbi.nlm.nih.gov/sra/?term=SRR711312
SRR711313	Oryza sativa	TGGAATTCTCGGGTGCCAAGG	http://www.ncbi.nlm.nih.gov/sra/?term=SRR711313
SRR711314	Oryza sativa	TGGAATTCTCGGGTGCCAAGG	http://www.ncbi.nlm.nih.gov/sra/?term=SRR711314
SRR771494	Oryza sativa	CTGTAGGCACCATCAAT	http://www.ncbi.nlm.nih.gov/sra/?term=SRR771494
SRR771495	Oryza sativa	CTGTAGGCACCATCAAT	http://www.ncbi.nlm.nih.gov/sra/?term=SRR771495
SRR771496	Oryza sativa	CTGTAGGCACCATCAAT	http://www.ncbi.nlm.nih.gov/sra/?term=SRR771496
SRR771497	Oryza sativa	CTGTAGGCACCATCAAT	http://www.ncbi.nlm.nih.gov/sra/?term=SRR771497
SRR771498	Oryza sativa	CTGTAGGCACCATCAAT	http://www.ncbi.nlm.nih.gov/sra/?term=SRR771498
SRR771499	Oryza sativa	CTGTAGGCACCATCAAT	http://www.ncbi.nlm.nih.gov/sra/?term=SRR771499
SRR771500	Oryza sativa	CTGTAGGCACCATCAAT	http://www.ncbi.nlm.nih.gov/sra/?term=SRR771500
SRR771501	Oryza sativa	CTGTAGGCACCATCAAT	http://www.ncbi.nlm.nih.gov/sra/?term=SRR771501
PTR1_trim	Populus trichocarpa	clean and collapsed	http://smallrna.danforthcenter.org/project_data.php
PTR2_trim	Populus trichocarpa	clean and collapsed	http://smallrna.danforthcenter.org/project_data.php
SRR926847	Populus trichocarpa	TCGTATGCCGTCTTCTGCTTG	http://www.ncbi.nlm.nih.gov/sra/?term=SRR926847
SRR926848	Populus trichocarpa	TCGTATGCCGTCTTCTGCTTG	http://www.ncbi.nlm.nih.gov/sra/?term=SRR926848
ERR1292961	Setaria italica	AGATCGGAAGAGCACACGTCT	http://www.ncbi.nlm.nih.gov/sra/?term=ERR1292961
SIT1_trim	Setaria italica	clean and collapsed	http://smallrna.danforthcenter.org/project_data.php
SIT2_trim	Setaria italica	clean and collapsed	http://smallrna.danforthcenter.org/project_data.php
SIT3_trim	Setaria italica	clean and collapsed	http://smallrna.danforthcenter.org/project_data.php
SRR630983	Setaria italica	CTGTAGGCACCATCAAT	http://www.ncbi.nlm.nih.gov/sra/?term=SRR630983
SRR631007	Setaria italica	CTGTAGGCACCATCAAT	http://www.ncbi.nlm.nih.gov/sra/?term=SRR631007
ERR985504	Solanum lycopersicum	clean	http://www.ncbi.nlm.nih.gov/sra/?term=ERR985504
ERR985505	Solanum lycopersicum	clean	http://www.ncbi.nlm.nih.gov/sra/?term=ERR985505
ERR985506	Solanum lycopersicum	clean	http://www.ncbi.nlm.nih.gov/sra/?term=ERR985506
ERR985507	Solanum lycopersicum	clean	http://www.ncbi.nlm.nih.gov/sra/?term=ERR985507
ERR985508	Solanum lycopersicum	clean	http://www.ncbi.nlm.nih.gov/sra/?term=ERR985508
ERR985509	Solanum lycopersicum	clean	http://www.ncbi.nlm.nih.gov/sra/?term=ERR985509
ERR985510	Solanum lycopersicum	clean	http://www.ncbi.nlm.nih.gov/sra/?term=ERR985510
ERR985511	Solanum lycopersicum	clean	http://www.ncbi.nlm.nih.gov/sra/?term=ERR985511
ERR985512	Solanum lycopersicum	clean	http://www.ncbi.nlm.nih.gov/sra/?term=ERR985512
ERR985513	Solanum lycopersicum	clean	http://www.ncbi.nlm.nih.gov/sra/?term=ERR985513
ERR985514	Solanum lycopersicum	clean	http://www.ncbi.nlm.nih.gov/sra/?term=ERR985514
ERR985515	Solanum lycopersicum	clean	http://www.ncbi.nlm.nih.gov/sra/?term=ERR985515
ERR985516	Solanum lycopersicum	clean	http://www.ncbi.nlm.nih.gov/sra/?term=ERR985516
ERR985517	Solanum lycopersicum	clean	http://www.ncbi.nlm.nih.gov/sra/?term=ERR985517
ERR985518	Solanum lycopersicum	clean	http://www.ncbi.nlm.nih.gov/sra/?term=ERR985518
ERR985519	Solanum lycopersicum	clean	http://www.ncbi.nlm.nih.gov/sra/?term=ERR985519
ERR985520	Solanum lycopersicum	clean	http://www.ncbi.nlm.nih.gov/sra/?term=ERR985520
ERR985521	Solanum lycopersicum	clean	http://www.ncbi.nlm.nih.gov/sra/?term=ERR985521
SLY1_trim	Solanum lycopersicum	clean and collapsed	http://smallrna.danforthcenter.org/project_data.php
SLY2_trim	Solanum lycopersicum	clean and collapsed	http://smallrna.danforthcenter.org/project_data.php
SLY3_trim	Solanum lycopersicum	clean and collapsed	http://smallrna.danforthcenter.org/project_data.php
SRR039920	Solanum lycopersicum	TCGTATGCCGTCTTCTGCTTG	http://www.ncbi.nlm.nih.gov/sra/?term=SRR039920
SRR039921	Solanum lycopersicum	TCGTATGCCGTCTTCTGCTTG	http://www.ncbi.nlm.nih.gov/sra/?term=SRR039921
SRR039922	Solanum lycopersicum	TCGTATGCCGTCTTCTGCTTG	http://www.ncbi.nlm.nih.gov/sra/?term=SRR039922
SRR039923	Solanum lycopersicum	TCGTATGCCGTCTTCTGCTTG	http://www.ncbi.nlm.nih.gov/sra/?term=SRR039923
SRR039924	Solanum lycopersicum	TCGTATGCCGTCTTCTGCTTG	http://www.ncbi.nlm.nih.gov/sra/?term=SRR039924
SRR039925	Solanum lycopersicum	TCGTATGCCGTCTTCTGCTTG	http://www.ncbi.nlm.nih.gov/sra/?term=SRR039925
SRR039926	Solanum lycopersicum	TCGTATGCCGTCTTCTGCTTG	http://www.ncbi.nlm.nih.gov/sra/?term=SRR039926
SRR039927	Solanum lycopersicum	TCGTATGCCGTCTTCTGCTTG	http://www.ncbi.nlm.nih.gov/sra/?term=SRR039927
SRR039928	Solanum lycopersicum	TCGTATGCCGTCTTCTGCTTG	http://www.ncbi.nlm.nih.gov/sra/?term=SRR039928
SRR039929	Solanum lycopersicum	TCGTATGCCGTCTTCTGCTTG	http://www.ncbi.nlm.nih.gov/sra/?term=SRR039929
SRR1061628	Solanum lycopersicum	TCGTATGCCGTCTTCTGCTTG	http://www.ncbi.nlm.nih.gov/sra/?term=SRR1061628
SRR1777738	Solanum lycopersicum	AGATCGGAAGAGCACACGTCT	http://www.ncbi.nlm.nih.gov/sra/?term=SRR1777738
SRR1777753	Solanum lycopersicum	AGATCGGAAGAGCACACGTCT	http://www.ncbi.nlm.nih.gov/sra/?term=SRR1777753
SRR1805790	Solanum lycopersicum	TGGAATTCTCGGGTGCCAAGG	http://www.ncbi.nlm.nih.gov/sra/?term=SRR1805790
SRR1035225	Solanum tuberosum	TCGTATGCCGTCTTCTGCTTG	http://www.ncbi.nlm.nih.gov/sra/?term=SRR1035225
SRR1035226	Solanum tuberosum	TCGTATGCCGTCTTCTGCTTG	http://www.ncbi.nlm.nih.gov/sra/?term=SRR1035226
SRR1035227	Solanum tuberosum	TCGTATGCCGTCTTCTGCTTG	http://www.ncbi.nlm.nih.gov/sra/?term=SRR1035227
SRR1035228	Solanum tuberosum	TCGTATGCCGTCTTCTGCTTG	http://www.ncbi.nlm.nih.gov/sra/?term=SRR1035228
SRR1035229	Solanum tuberosum	TCGTATGCCGTCTTCTGCTTG	http://www.ncbi.nlm.nih.gov/sra/?term=SRR1035229
SRR1035230	Solanum tuberosum	TCGTATGCCGTCTTCTGCTTG	http://www.ncbi.nlm.nih.gov/sra/?term=SRR1035230
SRR1035231	Solanum tuberosum	TCGTATGCCGTCTTCTGCTTG	http://www.ncbi.nlm.nih.gov/sra/?term=SRR1035231
SRR825895	Solanum tuberosum	TGGAATTCTCGGGTGCCAAGG	http://www.ncbi.nlm.nih.gov/sra/?term=SRR825895
SRR825896	Solanum tuberosum	TGGAATTCTCGGGTGCCAAGG	http://www.ncbi.nlm.nih.gov/sra/?term=SRR825896
SRR825897	Solanum tuberosum	TGGAATTCTCGGGTGCCAAGG	http://www.ncbi.nlm.nih.gov/sra/?term=SRR825897
SRR825898	Solanum tuberosum	TGGAATTCTCGGGTGCCAAGG	http://www.ncbi.nlm.nih.gov/sra/?term=SRR825898
SRR825899	Solanum tuberosum	TGGAATTCTCGGGTGCCAAGG	http://www.ncbi.nlm.nih.gov/sra/?term=SRR825899
SRR825900	Solanum tuberosum	TGGAATTCTCGGGTGCCAAGG	http://www.ncbi.nlm.nih.gov/sra/?term=SRR825900
SRR825901	Solanum tuberosum	TGGAATTCTCGGGTGCCAAGG	http://www.ncbi.nlm.nih.gov/sra/?term=SRR825901
SRR825902	Solanum tuberosum	TGGAATTCTCGGGTGCCAAGG	http://www.ncbi.nlm.nih.gov/sra/?term=SRR825902
SRR825903	Solanum tuberosum	TGGAATTCTCGGGTGCCAAGG	http://www.ncbi.nlm.nih.gov/sra/?term=SRR825903
SRR825904	Solanum tuberosum	TGGAATTCTCGGGTGCCAAGG	http://www.ncbi.nlm.nih.gov/sra/?term=SRR825904
SRR825905	Solanum tuberosum	TGGAATTCTCGGGTGCCAAGG	http://www.ncbi.nlm.nih.gov/sra/?term=SRR825905
SRR825906	Solanum tuberosum	TGGAATTCTCGGGTGCCAAGG	http://www.ncbi.nlm.nih.gov/sra/?term=SRR825906
SRR825907	Solanum tuberosum	TGGAATTCTCGGGTGCCAAGG	http://www.ncbi.nlm.nih.gov/sra/?term=SRR825907
SRR825908	Solanum tuberosum	TGGAATTCTCGGGTGCCAAGG	http://www.ncbi.nlm.nih.gov/sra/?term=SRR825908
SRR825909	Solanum tuberosum	TGGAATTCTCGGGTGCCAAGG	http://www.ncbi.nlm.nih.gov/sra/?term=SRR825909
SRR825910	Solanum tuberosum	TGGAATTCTCGGGTGCCAAGG	http://www.ncbi.nlm.nih.gov/sra/?term=SRR825910
SRR825911	Solanum tuberosum	TGGAATTCTCGGGTGCCAAGG	http://www.ncbi.nlm.nih.gov/sra/?term=SRR825911
SRR825912	Solanum tuberosum	TGGAATTCTCGGGTGCCAAGG	http://www.ncbi.nlm.nih.gov/sra/?term=SRR825912
SRR825913	Solanum tuberosum	TGGAATTCTCGGGTGCCAAGG	http://www.ncbi.nlm.nih.gov/sra/?term=SRR825913
SRR825914	Solanum tuberosum	TGGAATTCTCGGGTGCCAAGG	http://www.ncbi.nlm.nih.gov/sra/?term=SRR825914
SRR825915	Solanum tuberosum	TGGAATTCTCGGGTGCCAAGG	http://www.ncbi.nlm.nih.gov/sra/?term=SRR825915
SRR825916	Solanum tuberosum	TGGAATTCTCGGGTGCCAAGG	http://www.ncbi.nlm.nih.gov/sra/?term=SRR825916
STU1_trim	Solanum tuberosum	clean and collapsed	http://smallrna.danforthcenter.org/project_data.php
STU2_trim	Solanum tuberosum	clean and collapsed	http://smallrna.danforthcenter.org/project_data.php
STU3_trim	Solanum tuberosum	clean and collapsed	http://smallrna.danforthcenter.org/project_data.php
ERR266128	Sorghum bicolor	TGGAATTCTCGGGTGCCAAGG	http://www.ncbi.nlm.nih.gov/sra/?term=ERR266128
ERR266130	Sorghum bicolor	TGGAATTCTCGGGTGCCAAGG	http://www.ncbi.nlm.nih.gov/sra/?term=ERR266130
SBI1_trim	Sorghum bicolor	clean and collapsed	http://smallrna.danforthcenter.org/project_data.php
SBI2_trim	Sorghum bicolor	clean and collapsed	http://smallrna.danforthcenter.org/project_data.php
SBI3_trim	Sorghum bicolor	clean and collapsed	http://smallrna.danforthcenter.org/project_data.php
SRR358899	Sorghum bicolor	CTGTAGGCACCATCAAT	http://www.ncbi.nlm.nih.gov/sra/?term=SRR358899
SRR017199	Triticum aestivum	CTGTAGGCACCATCAAT	http://www.ncbi.nlm.nih.gov/sra/?term=SRR017199
SRR101427	Triticum aestivum	TCGTATGCCGTCTTCTGCTTG	http://www.ncbi.nlm.nih.gov/sra/?term=SRR101427
SRR101429	Triticum aestivum	TCGTATGCCGTCTTCTGCTTG	http://www.ncbi.nlm.nih.gov/sra/?term=SRR101429
SRR101431	Triticum aestivum	TCGTATGCCGTCTTCTGCTTG	http://www.ncbi.nlm.nih.gov/sra/?term=SRR101431
SRR1055291	Triticum aestivum	TCGTATGCCGTCTTCTGCTTG	http://www.ncbi.nlm.nih.gov/sra/?term=SRR1055291
SRR1055295	Triticum aestivum	TCGTATGCCGTCTTCTGCTTG	http://www.ncbi.nlm.nih.gov/sra/?term=SRR1055295
SRR1055296	Triticum aestivum	TCGTATGCCGTCTTCTGCTTG	http://www.ncbi.nlm.nih.gov/sra/?term=SRR1055296
SRR1055297	Triticum aestivum	TCGTATGCCGTCTTCTGCTTG	http://www.ncbi.nlm.nih.gov/sra/?term=SRR1055297
SRR1055298	Triticum aestivum	TCGTATGCCGTCTTCTGCTTG	http://www.ncbi.nlm.nih.gov/sra/?term=SRR1055298
SRR1195024	Triticum aestivum	TCGTATGCCGTCTTCTGCTTG	http://www.ncbi.nlm.nih.gov/sra/?term=SRR1195024
SRR1195025	Triticum aestivum	TCGTATGCCGTCTTCTGCTTG	http://www.ncbi.nlm.nih.gov/sra/?term=SRR1195025
SRR1195279	Triticum aestivum	TCGTATGCCGTCTTCTGCTTG	http://www.ncbi.nlm.nih.gov/sra/?term=SRR1195279
SRR1195280	Triticum aestivum	TCGTATGCCGTCTTCTGCTTG	http://www.ncbi.nlm.nih.gov/sra/?term=SRR1195280
SRR1195281	Triticum aestivum	TCGTATGCCGTCTTCTGCTTG	http://www.ncbi.nlm.nih.gov/sra/?term=SRR1195281
SRR1195282	Triticum aestivum	TCGTATGCCGTCTTCTGCTTG	http://www.ncbi.nlm.nih.gov/sra/?term=SRR1195282
SRR1195944	Triticum aestivum	TCGTATGCCGTCTTCTGCTTG	http://www.ncbi.nlm.nih.gov/sra/?term=SRR1195944
SRR1196022	Triticum aestivum	TCGTATGCCGTCTTCTGCTTG	http://www.ncbi.nlm.nih.gov/sra/?term=SRR1196022
SRR1196023	Triticum aestivum	TCGTATGCCGTCTTCTGCTTG	http://www.ncbi.nlm.nih.gov/sra/?term=SRR1196023
SRR1196029	Triticum aestivum	TCGTATGCCGTCTTCTGCTTG	http://www.ncbi.nlm.nih.gov/sra/?term=SRR1196029
SRR1196045	Triticum aestivum	TCGTATGCCGTCTTCTGCTTG	http://www.ncbi.nlm.nih.gov/sra/?term=SRR1196045
SRR1222461	Triticum aestivum	TCGTATGCCGTCTTCTGCTTG	http://www.ncbi.nlm.nih.gov/sra/?term=SRR1222461
SRR1222462	Triticum aestivum	TCGTATGCCGTCTTCTGCTTG	http://www.ncbi.nlm.nih.gov/sra/?term=SRR1222462
SRR1222463	Triticum aestivum	TCGTATGCCGTCTTCTGCTTG	http://www.ncbi.nlm.nih.gov/sra/?term=SRR1222463
SRR1222464	Triticum aestivum	TCGTATGCCGTCTTCTGCTTG	http://www.ncbi.nlm.nih.gov/sra/?term=SRR1222464
SRR1222465	Triticum aestivum	TCGTATGCCGTCTTCTGCTTG	http://www.ncbi.nlm.nih.gov/sra/?term=SRR1222465
SRR1222466	Triticum aestivum	TCGTATGCCGTCTTCTGCTTG	http://www.ncbi.nlm.nih.gov/sra/?term=SRR1222466
SRR1222467	Triticum aestivum	TCGTATGCCGTCTTCTGCTTG	http://www.ncbi.nlm.nih.gov/sra/?term=SRR1222467
SRR1222468	Triticum aestivum	TCGTATGCCGTCTTCTGCTTG	http://www.ncbi.nlm.nih.gov/sra/?term=SRR1222468
SRR1222469	Triticum aestivum	TCGTATGCCGTCTTCTGCTTG	http://www.ncbi.nlm.nih.gov/sra/?term=SRR1222469
SRR1222470	Triticum aestivum	TCGTATGCCGTCTTCTGCTTG	http://www.ncbi.nlm.nih.gov/sra/?term=SRR1222470
SRR1222471	Triticum aestivum	TCGTATGCCGTCTTCTGCTTG	http://www.ncbi.nlm.nih.gov/sra/?term=SRR1222471
SRR1222472	Triticum aestivum	TCGTATGCCGTCTTCTGCTTG	http://www.ncbi.nlm.nih.gov/sra/?term=SRR1222472
SRR1222473	Triticum aestivum	TCGTATGCCGTCTTCTGCTTG	http://www.ncbi.nlm.nih.gov/sra/?term=SRR1222473
SRR1222474	Triticum aestivum	TCGTATGCCGTCTTCTGCTTG	http://www.ncbi.nlm.nih.gov/sra/?term=SRR1222474
SRR1222475	Triticum aestivum	TCGTATGCCGTCTTCTGCTTG	http://www.ncbi.nlm.nih.gov/sra/?term=SRR1222475
SRR1222476	Triticum aestivum	TCGTATGCCGTCTTCTGCTTG	http://www.ncbi.nlm.nih.gov/sra/?term=SRR1222476
SRR1222477	Triticum aestivum	TCGTATGCCGTCTTCTGCTTG	http://www.ncbi.nlm.nih.gov/sra/?term=SRR1222477
SRR1222478	Triticum aestivum	TCGTATGCCGTCTTCTGCTTG	http://www.ncbi.nlm.nih.gov/sra/?term=SRR1222478
SRR1222479	Triticum aestivum	TCGTATGCCGTCTTCTGCTTG	http://www.ncbi.nlm.nih.gov/sra/?term=SRR1222479
SRR1222480	Triticum aestivum	TCGTATGCCGTCTTCTGCTTG	http://www.ncbi.nlm.nih.gov/sra/?term=SRR1222480
SRR1222481	Triticum aestivum	TCGTATGCCGTCTTCTGCTTG	http://www.ncbi.nlm.nih.gov/sra/?term=SRR1222481
SRR1222482	Triticum aestivum	TCGTATGCCGTCTTCTGCTTG	http://www.ncbi.nlm.nih.gov/sra/?term=SRR1222482
SRR1222483	Triticum aestivum	TCGTATGCCGTCTTCTGCTTG	http://www.ncbi.nlm.nih.gov/sra/?term=SRR1222483
SRR1222484	Triticum aestivum	TCGTATGCCGTCTTCTGCTTG	http://www.ncbi.nlm.nih.gov/sra/?term=SRR1222484
SRR1222485	Triticum aestivum	TCGTATGCCGTCTTCTGCTTG	http://www.ncbi.nlm.nih.gov/sra/?term=SRR1222485
SRR203491	Triticum aestivum	TCGTATGCCGTCTTCTGCTTG	http://www.ncbi.nlm.nih.gov/sra/?term=SRR203491
SRR203492	Triticum aestivum	TCGTATGCCGTCTTCTGCTTG	http://www.ncbi.nlm.nih.gov/sra/?term=SRR203492
SRR449364	Triticum aestivum	TCGTATGCCGTCTTCTGCTTG	http://www.ncbi.nlm.nih.gov/sra/?term=SRR449364
SRR449365	Triticum aestivum	TCGTATGCCGTCTTCTGCTTG	http://www.ncbi.nlm.nih.gov/sra/?term=SRR449365
SRR449366	Triticum aestivum	TCGTATGCCGTCTTCTGCTTG	http://www.ncbi.nlm.nih.gov/sra/?term=SRR449366
SRR449367	Triticum aestivum	TCGTATGCCGTCTTCTGCTTG	http://www.ncbi.nlm.nih.gov/sra/?term=SRR449367
SRR449368	Triticum aestivum	TCGTATGCCGTCTTCTGCTTG	http://www.ncbi.nlm.nih.gov/sra/?term=SRR449368
SRR449369	Triticum aestivum	TCGTATGCCGTCTTCTGCTTG	http://www.ncbi.nlm.nih.gov/sra/?term=SRR449369
SRR449370	Triticum aestivum	TCGTATGCCGTCTTCTGCTTG	http://www.ncbi.nlm.nih.gov/sra/?term=SRR449370
SRR800157	Triticum aestivum	TGGAATTCTCGGGTGCCAAGG	http://www.ncbi.nlm.nih.gov/sra/?term=SRR800157
TAE1_trim	Triticum aestivum	clean and collapsed	http://smallrna.danforthcenter.org/project_data.php
TAE2_trim	Triticum aestivum	clean and collapsed	http://smallrna.danforthcenter.org/project_data.php
SRR1528350	Vitis vinifera	TGGAATTCTCGGGTGCCAAGG	http://www.ncbi.nlm.nih.gov/sra/?term=SRR1528350
SRR1528351	Vitis vinifera	TGGAATTCTCGGGTGCCAAGG	http://www.ncbi.nlm.nih.gov/sra/?term=SRR1528351
SRR1528352	Vitis vinifera	TGGAATTCTCGGGTGCCAAGG	http://www.ncbi.nlm.nih.gov/sra/?term=SRR1528352
SRR1528353	Vitis vinifera	TGGAATTCTCGGGTGCCAAGG	http://www.ncbi.nlm.nih.gov/sra/?term=SRR1528353
SRR1528354	Vitis vinifera	TGGAATTCTCGGGTGCCAAGG	http://www.ncbi.nlm.nih.gov/sra/?term=SRR1528354
SRR1528355	Vitis vinifera	TGGAATTCTCGGGTGCCAAGG	http://www.ncbi.nlm.nih.gov/sra/?term=SRR1528355
SRR1528356	Vitis vinifera	TGGAATTCTCGGGTGCCAAGG	http://www.ncbi.nlm.nih.gov/sra/?term=SRR1528356
SRR1528357	Vitis vinifera	TGGAATTCTCGGGTGCCAAGG	http://www.ncbi.nlm.nih.gov/sra/?term=SRR1528357
SRR1528358	Vitis vinifera	TGGAATTCTCGGGTGCCAAGG	http://www.ncbi.nlm.nih.gov/sra/?term=SRR1528358
SRR1528359	Vitis vinifera	TGGAATTCTCGGGTGCCAAGG	http://www.ncbi.nlm.nih.gov/sra/?term=SRR1528359
SRR1528360	Vitis vinifera	TGGAATTCTCGGGTGCCAAGG	http://www.ncbi.nlm.nih.gov/sra/?term=SRR1528360
SRR1528361	Vitis vinifera	TGGAATTCTCGGGTGCCAAGG	http://www.ncbi.nlm.nih.gov/sra/?term=SRR1528361
SRR1528362	Vitis vinifera	TGGAATTCTCGGGTGCCAAGG	http://www.ncbi.nlm.nih.gov/sra/?term=SRR1528362
SRR1528363	Vitis vinifera	TGGAATTCTCGGGTGCCAAGG	http://www.ncbi.nlm.nih.gov/sra/?term=SRR1528363
SRR1528364	Vitis vinifera	TGGAATTCTCGGGTGCCAAGG	http://www.ncbi.nlm.nih.gov/sra/?term=SRR1528364
SRR1528365	Vitis vinifera	TGGAATTCTCGGGTGCCAAGG	http://www.ncbi.nlm.nih.gov/sra/?term=SRR1528365
SRR1528366	Vitis vinifera	TGGAATTCTCGGGTGCCAAGG	http://www.ncbi.nlm.nih.gov/sra/?term=SRR1528366
SRR1528367	Vitis vinifera	TGGAATTCTCGGGTGCCAAGG	http://www.ncbi.nlm.nih.gov/sra/?term=SRR1528367
SRR1528368	Vitis vinifera	TGGAATTCTCGGGTGCCAAGG	http://www.ncbi.nlm.nih.gov/sra/?term=SRR1528368
SRR1528369	Vitis vinifera	TGGAATTCTCGGGTGCCAAGG	http://www.ncbi.nlm.nih.gov/sra/?term=SRR1528369
SRR1528370	Vitis vinifera	TGGAATTCTCGGGTGCCAAGG	http://www.ncbi.nlm.nih.gov/sra/?term=SRR1528370
SRR1528371	Vitis vinifera	TGGAATTCTCGGGTGCCAAGG	http://www.ncbi.nlm.nih.gov/sra/?term=SRR1528371
SRR1528372	Vitis vinifera	TGGAATTCTCGGGTGCCAAGG	http://www.ncbi.nlm.nih.gov/sra/?term=SRR1528372
SRR1528373	Vitis vinifera	TGGAATTCTCGGGTGCCAAGG	http://www.ncbi.nlm.nih.gov/sra/?term=SRR1528373
SRR1528374	Vitis vinifera	TGGAATTCTCGGGTGCCAAGG	http://www.ncbi.nlm.nih.gov/sra/?term=SRR1528374
SRR1528375	Vitis vinifera	TGGAATTCTCGGGTGCCAAGG	http://www.ncbi.nlm.nih.gov/sra/?term=SRR1528375
SRR1528376	Vitis vinifera	TGGAATTCTCGGGTGCCAAGG	http://www.ncbi.nlm.nih.gov/sra/?term=SRR1528376
SRR1528377	Vitis vinifera	TGGAATTCTCGGGTGCCAAGG	http://www.ncbi.nlm.nih.gov/sra/?term=SRR1528377
SRR1528378	Vitis vinifera	TGGAATTCTCGGGTGCCAAGG	http://www.ncbi.nlm.nih.gov/sra/?term=SRR1528378
SRR1528379	Vitis vinifera	TGGAATTCTCGGGTGCCAAGG	http://www.ncbi.nlm.nih.gov/sra/?term=SRR1528379
SRR1528380	Vitis vinifera	TGGAATTCTCGGGTGCCAAGG	http://www.ncbi.nlm.nih.gov/sra/?term=SRR1528380
SRR1528381	Vitis vinifera	TGGAATTCTCGGGTGCCAAGG	http://www.ncbi.nlm.nih.gov/sra/?term=SRR1528381
SRR1528382	Vitis vinifera	TGGAATTCTCGGGTGCCAAGG	http://www.ncbi.nlm.nih.gov/sra/?term=SRR1528382
SRR1528383	Vitis vinifera	TGGAATTCTCGGGTGCCAAGG	http://www.ncbi.nlm.nih.gov/sra/?term=SRR1528383
SRR1528384	Vitis vinifera	TGGAATTCTCGGGTGCCAAGG	http://www.ncbi.nlm.nih.gov/sra/?term=SRR1528384
SRR1528385	Vitis vinifera	TGGAATTCTCGGGTGCCAAGG	http://www.ncbi.nlm.nih.gov/sra/?term=SRR1528385
SRR1528386	Vitis vinifera	TGGAATTCTCGGGTGCCAAGG	http://www.ncbi.nlm.nih.gov/sra/?term=SRR1528386
SRR1528387	Vitis vinifera	TGGAATTCTCGGGTGCCAAGG	http://www.ncbi.nlm.nih.gov/sra/?term=SRR1528387
SRR1528388	Vitis vinifera	TGGAATTCTCGGGTGCCAAGG	http://www.ncbi.nlm.nih.gov/sra/?term=SRR1528388
SRR1528389	Vitis vinifera	TGGAATTCTCGGGTGCCAAGG	http://www.ncbi.nlm.nih.gov/sra/?term=SRR1528389
SRR1528390	Vitis vinifera	TGGAATTCTCGGGTGCCAAGG	http://www.ncbi.nlm.nih.gov/sra/?term=SRR1528390
SRR1528391	Vitis vinifera	TGGAATTCTCGGGTGCCAAGG	http://www.ncbi.nlm.nih.gov/sra/?term=SRR1528391
SRR1528392	Vitis vinifera	TGGAATTCTCGGGTGCCAAGG	http://www.ncbi.nlm.nih.gov/sra/?term=SRR1528392
SRR1528393	Vitis vinifera	TGGAATTCTCGGGTGCCAAGG	http://www.ncbi.nlm.nih.gov/sra/?term=SRR1528393
SRR1528394	Vitis vinifera	TGGAATTCTCGGGTGCCAAGG	http://www.ncbi.nlm.nih.gov/sra/?term=SRR1528394
SRR1528395	Vitis vinifera	TGGAATTCTCGGGTGCCAAGG	http://www.ncbi.nlm.nih.gov/sra/?term=SRR1528395
SRR1528396	Vitis vinifera	TGGAATTCTCGGGTGCCAAGG	http://www.ncbi.nlm.nih.gov/sra/?term=SRR1528396
SRR1528397	Vitis vinifera	TGGAATTCTCGGGTGCCAAGG	http://www.ncbi.nlm.nih.gov/sra/?term=SRR1528397
SRR1528398	Vitis vinifera	TGGAATTCTCGGGTGCCAAGG	http://www.ncbi.nlm.nih.gov/sra/?term=SRR1528398
SRR1528399	Vitis vinifera	TGGAATTCTCGGGTGCCAAGG	http://www.ncbi.nlm.nih.gov/sra/?term=SRR1528399
SRR1528400	Vitis vinifera	TGGAATTCTCGGGTGCCAAGG	http://www.ncbi.nlm.nih.gov/sra/?term=SRR1528400
SRR1528401	Vitis vinifera	TGGAATTCTCGGGTGCCAAGG	http://www.ncbi.nlm.nih.gov/sra/?term=SRR1528401
SRR1528402	Vitis vinifera	TGGAATTCTCGGGTGCCAAGG	http://www.ncbi.nlm.nih.gov/sra/?term=SRR1528402
SRR1528403	Vitis vinifera	TGGAATTCTCGGGTGCCAAGG	http://www.ncbi.nlm.nih.gov/sra/?term=SRR1528403
SRR1528404	Vitis vinifera	TGGAATTCTCGGGTGCCAAGG	http://www.ncbi.nlm.nih.gov/sra/?term=SRR1528404
SRR1528405	Vitis vinifera	TGGAATTCTCGGGTGCCAAGG	http://www.ncbi.nlm.nih.gov/sra/?term=SRR1528405
SRR1528406	Vitis vinifera	TGGAATTCTCGGGTGCCAAGG	http://www.ncbi.nlm.nih.gov/sra/?term=SRR1528406
SRR1528407	Vitis vinifera	TGGAATTCTCGGGTGCCAAGG	http://www.ncbi.nlm.nih.gov/sra/?term=SRR1528407
SRR1528408	Vitis vinifera	TGGAATTCTCGGGTGCCAAGG	http://www.ncbi.nlm.nih.gov/sra/?term=SRR1528408
SRR1528409	Vitis vinifera	TGGAATTCTCGGGTGCCAAGG	http://www.ncbi.nlm.nih.gov/sra/?term=SRR1528409
SRR1528410	Vitis vinifera	TGGAATTCTCGGGTGCCAAGG	http://www.ncbi.nlm.nih.gov/sra/?term=SRR1528410
SRR1528411	Vitis vinifera	TGGAATTCTCGGGTGCCAAGG	http://www.ncbi.nlm.nih.gov/sra/?term=SRR1528411
SRR1528412	Vitis vinifera	TGGAATTCTCGGGTGCCAAGG	http://www.ncbi.nlm.nih.gov/sra/?term=SRR1528412
SRR1528413	Vitis vinifera	TGGAATTCTCGGGTGCCAAGG	http://www.ncbi.nlm.nih.gov/sra/?term=SRR1528413
SRR1528414	Vitis vinifera	TGGAATTCTCGGGTGCCAAGG	http://www.ncbi.nlm.nih.gov/sra/?term=SRR1528414
SRR1528415	Vitis vinifera	TGGAATTCTCGGGTGCCAAGG	http://www.ncbi.nlm.nih.gov/sra/?term=SRR1528415
SRR1528416	Vitis vinifera	TGGAATTCTCGGGTGCCAAGG	http://www.ncbi.nlm.nih.gov/sra/?term=SRR1528416
SRR1528417	Vitis vinifera	TGGAATTCTCGGGTGCCAAGG	http://www.ncbi.nlm.nih.gov/sra/?term=SRR1528417
SRR1528418	Vitis vinifera	TCGTATGCCGTCTTCTGCTTG	http://www.ncbi.nlm.nih.gov/sra/?term=SRR1528418
SRR1528419	Vitis vinifera	TCGTATGCCGTCTTCTGCTTG	http://www.ncbi.nlm.nih.gov/sra/?term=SRR1528419
SRR2646298	Vitis vinifera	TCGTATGCCGTCTTCTGCTTG	http://www.ncbi.nlm.nih.gov/sra/?term=SRR2646298
SRR2646299	Vitis vinifera	TCGTATGCCGTCTTCTGCTTG	http://www.ncbi.nlm.nih.gov/sra/?term=SRR2646299
SRR2646300	Vitis vinifera	TCGTATGCCGTCTTCTGCTTG	http://www.ncbi.nlm.nih.gov/sra/?term=SRR2646300
SRR2646301	Vitis vinifera	TCGTATGCCGTCTTCTGCTTG	http://www.ncbi.nlm.nih.gov/sra/?term=SRR2646301
SRR2646302	Vitis vinifera	TCGTATGCCGTCTTCTGCTTG	http://www.ncbi.nlm.nih.gov/sra/?term=SRR2646302
SRR2646303	Vitis vinifera	TCGTATGCCGTCTTCTGCTTG	http://www.ncbi.nlm.nih.gov/sra/?term=SRR2646303
VVI1_trim	Vitis vinifera	clean and collapsed	http://smallrna.danforthcenter.org/project_data.php
VVI2_trim	Vitis vinifera	clean and collapsed	http://smallrna.danforthcenter.org/project_data.php
VVI3_trim	Vitis vinifera	clean and collapsed	http://smallrna.danforthcenter.org/project_data.php
SRR032087	Zea mays	CTGTAGGCACCATCAAT	http://www.ncbi.nlm.nih.gov/sra/?term=SRR032087
SRR032088	Zea mays	CTGTAGGCACCATCAAT	http://www.ncbi.nlm.nih.gov/sra/?term=SRR032088
SRR032089	Zea mays	CTGTAGGCACCATCAAT	http://www.ncbi.nlm.nih.gov/sra/?term=SRR032089
SRR032090	Zea mays	CTGTAGGCACCATCAAT	http://www.ncbi.nlm.nih.gov/sra/?term=SRR032090
SRR032091	Zea mays	CTGTAGGCACCATCAAT	http://www.ncbi.nlm.nih.gov/sra/?term=SRR032091
SRR034096	Zea mays	TCGTATGCCGTCTTCTGCTTG	http://www.ncbi.nlm.nih.gov/sra/?term=SRR034096
SRR034097	Zea mays	TCGTATGCCGTCTTCTGCTTG	http://www.ncbi.nlm.nih.gov/sra/?term=SRR034097
SRR034098	Zea mays	TCGTATGCCGTCTTCTGCTTG	http://www.ncbi.nlm.nih.gov/sra/?term=SRR034098
SRR2089698	Zea mays	TCGTATGCCGTCTTCTGCTTG	http://www.ncbi.nlm.nih.gov/sra/?term=SRR2089698
SRR2089699	Zea mays	TCGTATGCCGTCTTCTGCTTG	http://www.ncbi.nlm.nih.gov/sra/?term=SRR2089699
SRR2089700	Zea mays	TCGTATGCCGTCTTCTGCTTG	http://www.ncbi.nlm.nih.gov/sra/?term=SRR2089700
SRR2089701	Zea mays	TCGTATGCCGTCTTCTGCTTG	http://www.ncbi.nlm.nih.gov/sra/?term=SRR2089701
SRR2089702	Zea mays	TCGTATGCCGTCTTCTGCTTG	http://www.ncbi.nlm.nih.gov/sra/?term=SRR2089702
SRR2089703	Zea mays	TCGTATGCCGTCTTCTGCTTG	http://www.ncbi.nlm.nih.gov/sra/?term=SRR2089703
SRR2089704	Zea mays	TCGTATGCCGTCTTCTGCTTG	http://www.ncbi.nlm.nih.gov/sra/?term=SRR2089704
SRR2089705	Zea mays	TCGTATGCCGTCTTCTGCTTG	http://www.ncbi.nlm.nih.gov/sra/?term=SRR2089705
SRR2089706	Zea mays	TCGTATGCCGTCTTCTGCTTG	http://www.ncbi.nlm.nih.gov/sra/?term=SRR2089706
SRR317192	Zea mays	TCGTATGCCGTCTTCTGCTTG	http://www.ncbi.nlm.nih.gov/sra/?term=SRR317192
SRR317193	Zea mays	TCGTATGCCGTCTTCTGCTTG	http://www.ncbi.nlm.nih.gov/sra/?term=SRR317193
SRR317194	Zea mays	TCGTATGCCGTCTTCTGCTTG	http://www.ncbi.nlm.nih.gov/sra/?term=SRR317194
SRR3341856	Zea mays	TGGAATTCTCGGGTGCCAAGG	http://www.ncbi.nlm.nih.gov/sra/?term=SRR3341856
SRR3341905	Zea mays	TGGAATTCTCGGGTGCCAAGG	http://www.ncbi.nlm.nih.gov/sra/?term=SRR3341905
SRR408793	Zea mays	CTGTAGGCACCATCAAT	http://www.ncbi.nlm.nih.gov/sra/?term=SRR408793
SRR488770	Zea mays	TCGTATGCCGTCTTCTGCTTG	http://www.ncbi.nlm.nih.gov/sra/?term=SRR488770
SRR488771	Zea mays	TCGTATGCCGTCTTCTGCTTG	http://www.ncbi.nlm.nih.gov/sra/?term=SRR488771
SRR488772	Zea mays	TCGTATGCCGTCTTCTGCTTG	http://www.ncbi.nlm.nih.gov/sra/?term=SRR488772
SRR488773	Zea mays	TCGTATGCCGTCTTCTGCTTG	http://www.ncbi.nlm.nih.gov/sra/?term=SRR488773
SRR488774	Zea mays	TGGAATTCTCGGGTGCCAAGG	http://www.ncbi.nlm.nih.gov/sra/?term=SRR488774
SRR488775	Zea mays	TGGAATTCTCGGGTGCCAAGG	http://www.ncbi.nlm.nih.gov/sra/?term=SRR488775
SRR488776	Zea mays	TCGTATGCCGTCTTCTGCTTG	http://www.ncbi.nlm.nih.gov/sra/?term=SRR488776
SRR488777	Zea mays	TCGTATGCCGTCTTCTGCTTG	http://www.ncbi.nlm.nih.gov/sra/?term=SRR488777
SRR488778	Zea mays	TCGTATGCCGTCTTCTGCTTG	http://www.ncbi.nlm.nih.gov/sra/?term=SRR488778
SRR521111	Zea mays	clean	http://www.ncbi.nlm.nih.gov/sra/?term=SRR521111
SRR521112	Zea mays	clean	http://www.ncbi.nlm.nih.gov/sra/?term=SRR521112
SRR521113	Zea mays	clean	http://www.ncbi.nlm.nih.gov/sra/?term=SRR521113
SRR521114	Zea mays	clean	http://www.ncbi.nlm.nih.gov/sra/?term=SRR521114
SRR521115	Zea mays	clean	http://www.ncbi.nlm.nih.gov/sra/?term=SRR521115
SRR521116	Zea mays	clean	http://www.ncbi.nlm.nih.gov/sra/?term=SRR521116
SRR521117	Zea mays	clean	http://www.ncbi.nlm.nih.gov/sra/?term=SRR521117
SRR521118	Zea mays	clean	http://www.ncbi.nlm.nih.gov/sra/?term=SRR521118
SRR521119	Zea mays	clean	http://www.ncbi.nlm.nih.gov/sra/?term=SRR521119
SRR521120	Zea mays	clean	http://www.ncbi.nlm.nih.gov/sra/?term=SRR521120
SRR521121	Zea mays	clean	http://www.ncbi.nlm.nih.gov/sra/?term=SRR521121
SRR521122	Zea mays	clean	http://www.ncbi.nlm.nih.gov/sra/?term=SRR521122
SRR521123	Zea mays	clean	http://www.ncbi.nlm.nih.gov/sra/?term=SRR521123
SRR521124	Zea mays	TCGTATGCCGTCTTCTGCTTG	http://www.ncbi.nlm.nih.gov/sra/?term=SRR521124
SRR521125	Zea mays	TCGTATGCCGTCTTCTGCTTG	http://www.ncbi.nlm.nih.gov/sra/?term=SRR521125
SRR521126	Zea mays	clean	http://www.ncbi.nlm.nih.gov/sra/?term=SRR521126
SRR521127	Zea mays	clean	http://www.ncbi.nlm.nih.gov/sra/?term=SRR521127
SRR521128	Zea mays	clean	http://www.ncbi.nlm.nih.gov/sra/?term=SRR521128
SRR521129	Zea mays	clean	http://www.ncbi.nlm.nih.gov/sra/?term=SRR521129
SRR521130	Zea mays	clean	http://www.ncbi.nlm.nih.gov/sra/?term=SRR521130
SRR521131	Zea mays	clean	http://www.ncbi.nlm.nih.gov/sra/?term=SRR521131
SRR521132	Zea mays	clean	http://www.ncbi.nlm.nih.gov/sra/?term=SRR521132
SRR521133	Zea mays	clean	http://www.ncbi.nlm.nih.gov/sra/?term=SRR521133
SRR521134	Zea mays	clean	http://www.ncbi.nlm.nih.gov/sra/?term=SRR521134
SRR521135	Zea mays	clean	http://www.ncbi.nlm.nih.gov/sra/?term=SRR521135
SRR521136	Zea mays	clean	http://www.ncbi.nlm.nih.gov/sra/?term=SRR521136
SRR521137	Zea mays	clean	http://www.ncbi.nlm.nih.gov/sra/?term=SRR521137
SRR521138	Zea mays	clean	http://www.ncbi.nlm.nih.gov/sra/?term=SRR521138
SRR521139	Zea mays	TCGTATGCCGTCTTCTGCTTG	http://www.ncbi.nlm.nih.gov/sra/?term=SRR521139
SRR521140	Zea mays	TCGTATGCCGTCTTCTGCTTG	http://www.ncbi.nlm.nih.gov/sra/?term=SRR521140
SRR768248	Zea mays	CTGTAGGCACCATCAAT	http://www.ncbi.nlm.nih.gov/sra/?term=SRR768248
SRR768249	Zea mays	CTGTAGGCACCATCAAT	http://www.ncbi.nlm.nih.gov/sra/?term=SRR768249
SRR768250	Zea mays	CTGTAGGCACCATCAAT	http://www.ncbi.nlm.nih.gov/sra/?term=SRR768250
SRR768251	Zea mays	CTGTAGGCACCATCAAT	http://www.ncbi.nlm.nih.gov/sra/?term=SRR768251
SRR768485	Zea mays	TCGTATGCCGTCTTCTGCTTG	http://www.ncbi.nlm.nih.gov/sra/?term=SRR768485
SRR768492	Zea mays	TCGTATGCCGTCTTCTGCTTG	http://www.ncbi.nlm.nih.gov/sra/?term=SRR768492
SRR895785	Zea mays	TCGTATGCCGTCTTCTGCTTG	http://www.ncbi.nlm.nih.gov/sra/?term=SRR895785
SRR899546	Zea mays	TCGTATGCCGTCTTCTGCTTG	http://www.ncbi.nlm.nih.gov/sra/?term=SRR899546
ZMA1_trim	Zea mays	clean and collapsed	http://smallrna.danforthcenter.org/project_data.php
ZMA2_trim	Zea mays	clean and collapsed	http://smallrna.danforthcenter.org/project_data.php
ZMA3_trim	Zea mays	clean and collapsed	http://smallrna.danforthcenter.org/project_data.php
