# Supplementary material for: Plant IsomiR Atlas: Large Scale Detection, Profiling, and Target Repertoire of IsomiRs in Plants
Source: Front Plant Sci. 2019 Jan 22;9:1881. doi: 10.3389/fpls.2018.01881 (PMC6349829; doi:10.3389/fpls.2018.01881)
Supplement: Supplementary file 2 [file Table_2.XLS]

## Sheet: Table_S2
Table S2: Summary of the non-templated isomiRs identified in Plant isomiR Atlas.
	Non-templated
ORG	Before		After
	Signature	Unique Sequence	Signature	Unique Sequence
aly	825	564	350	252
ath	47946	24147	19300	9374
atr	3130	1859	1150	663
bdi	10941	6407	3959	2194
bra	1813	1022	870	459
ccl	60	38	35	22
cpa	2175	1074	961	432
csi	2458	1936	1170	924
gma	68507	21883	30117	8922
gra	2482	1825	1055	713
mdm	5715	1543	3183	754
mes	6036	1993	2746	886
mtr	20157	12160	6738	3817
nnu	2821	1393	1338	680
osa	105471	48048	30731	12670
ptc	5841	1316	2737	480
sbi	12036	6176	5297	2697
sit	2746	1215	1288	476
sly	3091	2105	1408	880
stu	5301	3307	2361	1223
tae	16363	11461	5571	3847
vvi	6488	3329	2982	1414
zma	15164	4801	7269	2174
Bellowing Before and After are signature and unique sequence of isomiRs with at least one read count and with at least ten read count, respectively.
